# Supplementary material for: Integrated Proteomics and Transcriptomics Analyses Reveal the Transcriptional Slippage of a Bymovirus P3N-PIPO Gene Expressed from a PVX Vector in Nicotiana benthamiana
Source: Viruses. 2021 Jun 26;13(7):1247. doi: 10.3390/v13071247 (PMC8310318; doi:10.3390/v13071247)
Supplement: Supplementary file 1 [file viruses-13-01247-s001.zip]

Archive with 6 entries (4 files):
- viruses-1266168-SI/
- viruses-1266168-SI/supplementary files/
- viruses-1266168-SI/supplementary files/File S1.xlsx
- viruses-1266168-SI/supplementary files/File S2.txt
- viruses-1266168-SI/supplementary files/File S3.txt
- viruses-1266168-SI/supplementary files/Table S1.pdf
