# Supplementary material for: Integrated Proteomics and Transcriptomics Analyses Reveal the Transcriptional Slippage of a Bymovirus P3N-PIPO Gene Expressed from a PVX Vector in Nicotiana benthamiana
Source: Viruses. 2021 Jun 26;13(7):1247. doi: 10.3390/v13071247 (PMC8310318; doi:10.3390/v13071247)
Supplement: Supplementary file 1 [file viruses-13-01247-s001.zip › viruses-1266168-SI/supplementary files/File S1.xlsx]

## Sheet: evidence
Sequence	Length	Modifications	Modified sequence	Oxidation (M) Probabilities	Oxidation (M) Score Diffs	Acetyl (Protein N-term)	Oxidation (M)	Proteins	Leading Proteins	Leading Razor Protein	Fasta headers	Type	Raw file	Experiment	MS/MS m/z	Charge	m/z	Mass	Resolution	Uncalibrated - Calibrated m/z [ppm]	Mass Error [ppm]	Mass Error [mDa]	Uncalibrated Mass Error [ppm]	Max intensity m/z 0	Retention time	Retention length	Calibrated retention time	Calibrated retention time start	Calibrated retention time finish	Retention time calibration	Match time difference	Match q-value	Match score	Number of data points	Number of scans	Number of isotopic peaks	PIF	Fraction of total spectrum	Base peak fraction	PEP	MS/MS Count	MS/MS Scan Number	Score	Delta score	Combinatorics	Intensity	Reverse	Contaminant	id
DHSISILEKK	10	Unmodified	_DHSISILEKK_			0	0	TuMV-P3NPIPO-FS1	TuMV-P3NPIPO-FS1	TuMV-P3NPIPO-FS1	>TuMV-P3NPIPO-FS1	MULTI-MSMS	PTSS4249SN16911	4	390.56	3	390.556	1168.65	68981.1	0.18105	0.21857		0.39962	390.556	29.167	0.45226	29.167	28.901	29.353	0				27	12	4	0	0	0	0.00039814	1	4974	140.16	75.511	1	1650300			548
DHSISILEKK	10	Unmodified	_DHSISILEKK_			0	0	TuMV-P3NPIPO-FS1	TuMV-P3NPIPO-FS1	TuMV-P3NPIPO-FS1	>TuMV-P3NPIPO-FS1	MULTI-MSMS	PTSS4249SN16911	4	585.33	2	585.33	1168.65	56178.2	0.23036	-0.36316		-0.1328	585.33	29.13	0.26359	29.13	28.953	29.217	0				10	4	3	0	0	0	0.0010488	1	4989	173.24	125.53	1	357320			549
ASNLYTER	8	Unmodified	_ASNLYTER_			0	0	TuMV-P3NPIPO-FS1;TuMV-P3NPIPO-FS3;TuMV-P3NPIPO-FS4;TuMV-P3NPIPO-FS2;TuMV-P3NPIPO-FS5	TuMV-P3NPIPO-FS1	TuMV-P3NPIPO-FS1	>TuMV-P3NPIPO-FS1;>TuMV-P3NPIPO-FS3;>TuMV-P3NPIPO-FS4;>TuMV-P3NPIPO-FS2;>TuMV-P3NPIPO-FS5	MULTI-MSMS	PTSS4249SN16911	4	477.24	2	477.238	952.461	60894.4	-0.047523	-0.0045621		-0.052085	477.238	25.853	2.0065	25.853	25.437	27.444	0				72	36	6	0	0	0	2.7026e-06	1	3995	195.79	135.67	1	31422000			347
ASNLYTER	8	Unmodified	_ASNLYTER_			0	0	TuMV-P3NPIPO-FS1;TuMV-P3NPIPO-FS3;TuMV-P3NPIPO-FS4;TuMV-P3NPIPO-FS2;TuMV-P3NPIPO-FS5	TuMV-P3NPIPO-FS1	TuMV-P3NPIPO-FS1	>TuMV-P3NPIPO-FS1;>TuMV-P3NPIPO-FS3;>TuMV-P3NPIPO-FS4;>TuMV-P3NPIPO-FS2;>TuMV-P3NPIPO-FS5	MULTI-MSMS	PTSS4249SN16912	5	477.24	2	477.238	952.461	61156.8	-0.0055472	0.032037		0.02649	477.238	25.797	0.7924	25.797	25.422	26.214	0				34	14	4	0	0	0	0.0090017	1	4291	156.83	113.02	1	2307000			348
ASNLYTER	8	Unmodified	_ASNLYTER_			0	0	TuMV-P3NPIPO-FS1;TuMV-P3NPIPO-FS3;TuMV-P3NPIPO-FS4;TuMV-P3NPIPO-FS2;TuMV-P3NPIPO-FS5	TuMV-P3NPIPO-FS1	TuMV-P3NPIPO-FS1	>TuMV-P3NPIPO-FS1;>TuMV-P3NPIPO-FS3;>TuMV-P3NPIPO-FS4;>TuMV-P3NPIPO-FS2;>TuMV-P3NPIPO-FS5	MULTI-MSMS	PTSS4249SN16913	6	477.24	2	477.238	952.461	61207.7	-0.064232	0.046799		-0.017433	477.238	25.947	0.70397	25.947	25.637	26.341	-1.9073e-06				20	12	2	0	0	0	8.5492e-06	1	3856	192.91	126.55	1	4540000			349
VSHVILR	7	Unmodified	_VSHVILR_			0	0	TuMV-P3NPIPO-FS1;TuMV-P3NPIPO-FS3;TuMV-P3NPIPO-FS4;TuMV-P3NPIPO-FS2;TuMV-P3NPIPO-FS5	TuMV-P3NPIPO-FS1	TuMV-P3NPIPO-FS1	>TuMV-P3NPIPO-FS1;>TuMV-P3NPIPO-FS3;>TuMV-P3NPIPO-FS4;>TuMV-P3NPIPO-FS2;>TuMV-P3NPIPO-FS5	MULTI-MSMS	PTSS4249SN16911	4	412.26	2	412.261	822.508	66264.7	-0.69305	0.59788		-0.095167	412.261	24.839	1.6162	24.839	24.593	26.209	-1.9073e-06				71	28	5	0	0	0	0.012581	1	3724	143.02	74.535	1	20311000			5941
DHSISILEK	9	Unmodified	_DHSISILEK_			0	0	TuMV-P3NPIPO-WT;TuMV-P3NPIPO-FS1;TuMV-P3NPIPO-FS3;TuMV-P3NPIPO-FS4;TuMV-P3NPIPO-FS2	TuMV-P3NPIPO-WT;TuMV-P3NPIPO-FS1	TuMV-P3NPIPO-FS1	>TuMV-P3NPIPO-WT;>TuMV-P3NPIPO-FS1;>TuMV-P3NPIPO-FS3;>TuMV-P3NPIPO-FS4;>TuMV-P3NPIPO-FS2	MULTI-MSMS	PTSS4249SN16911	4	521.28	2	521.282	1040.55	58218	0.43617	-0.66653		-0.23036	521.282	35.622	1.4701	35.622	35.285	36.755	0				96	27	6	0	0	0	0.0026269	1	6853	140.83	75.994	1	62685000			542
DHSISILEK	9	Unmodified	_DHSISILEK_			0	0	TuMV-P3NPIPO-WT;TuMV-P3NPIPO-FS1;TuMV-P3NPIPO-FS3;TuMV-P3NPIPO-FS4;TuMV-P3NPIPO-FS2	TuMV-P3NPIPO-WT;TuMV-P3NPIPO-FS1	TuMV-P3NPIPO-FS1	>TuMV-P3NPIPO-WT;>TuMV-P3NPIPO-FS1;>TuMV-P3NPIPO-FS3;>TuMV-P3NPIPO-FS4;>TuMV-P3NPIPO-FS2	MULTI-MSMS	PTSS4249SN16911	4	347.86	3	347.857	1040.55	73502.9	-0.37736	0.80446		0.42711	347.858	35.602	0.83463	35.602	35.339	36.173	0				36	15	4	0	0	0	0.041106	1	6870	76.679	14.097	1	4613000			543
DHSISILEK	9	Unmodified	_DHSISILEK_			0	0	TuMV-P3NPIPO-WT;TuMV-P3NPIPO-FS1;TuMV-P3NPIPO-FS3;TuMV-P3NPIPO-FS4;TuMV-P3NPIPO-FS2	TuMV-P3NPIPO-WT;TuMV-P3NPIPO-FS1	TuMV-P3NPIPO-FS1	>TuMV-P3NPIPO-WT;>TuMV-P3NPIPO-FS1;>TuMV-P3NPIPO-FS3;>TuMV-P3NPIPO-FS4;>TuMV-P3NPIPO-FS2	MULTI-MSMS	PTSS4249SN16912	5	521.28	2	521.282	1040.55	58042.9	0.12211	0.26543		0.38754	521.282	35.489	0.82901	35.489	35.245	36.074	0				30	16	2	0	0	0	0.028135	1	7307	114.51	62.346	1	8496700			544
DHSISILEK	9	Unmodified	_DHSISILEK_			0	0	TuMV-P3NPIPO-WT;TuMV-P3NPIPO-FS1;TuMV-P3NPIPO-FS3;TuMV-P3NPIPO-FS4;TuMV-P3NPIPO-FS2	TuMV-P3NPIPO-WT;TuMV-P3NPIPO-FS1	TuMV-P3NPIPO-FS1	>TuMV-P3NPIPO-WT;>TuMV-P3NPIPO-FS1;>TuMV-P3NPIPO-FS3;>TuMV-P3NPIPO-FS4;>TuMV-P3NPIPO-FS2	MULTI-MSMS	PTSS4249SN16912	5	347.86	3	347.857	1040.55	70592.2	-0.32507	0.28393		-0.041132	347.858	35.496	0.38962	35.496	35.295	35.684	0				13	7	3	0	0	0	0.024378	1	7343	86.136	17.765	1	670320			545
DHSISILEK	9	Unmodified	_DHSISILEK_			0	0	TuMV-P3NPIPO-WT;TuMV-P3NPIPO-FS1;TuMV-P3NPIPO-FS3;TuMV-P3NPIPO-FS4;TuMV-P3NPIPO-FS2	TuMV-P3NPIPO-WT;TuMV-P3NPIPO-FS1	TuMV-P3NPIPO-FS1	>TuMV-P3NPIPO-WT;>TuMV-P3NPIPO-FS1;>TuMV-P3NPIPO-FS3;>TuMV-P3NPIPO-FS4;>TuMV-P3NPIPO-FS2	MULTI-MSMS	PTSS4249SN16913	6	521.28	2	521.282	1040.55	57937.3	0.45674	-0.65282		-0.19608	521.282	35.766	1.081	35.766	35.499	36.58	0				61	18	6	0	0	0	0.0029342	1	6562	139.98	92.273	1	6661900			546
DHSISILEK	9	Unmodified	_DHSISILEK_			0	0	TuMV-P3NPIPO-WT;TuMV-P3NPIPO-FS1;TuMV-P3NPIPO-FS3;TuMV-P3NPIPO-FS4;TuMV-P3NPIPO-FS2	TuMV-P3NPIPO-WT;TuMV-P3NPIPO-FS1	TuMV-P3NPIPO-FS1	>TuMV-P3NPIPO-WT;>TuMV-P3NPIPO-FS1;>TuMV-P3NPIPO-FS3;>TuMV-P3NPIPO-FS4;>TuMV-P3NPIPO-FS2	MULTI-MSMS	PTSS4249SN16913	6	347.86	3	347.857	1040.55	55612.4	0.23206	-0.82584		-0.59378	348.191	35.732	0.38723	35.732	35.557	35.944	0				11	6	3	0	0	0	0.024378	1	6583	86.136	19.837	1	250280			547
ANVNGPDDAATR	12	Unmodified	_ANVNGPDDAATR_			0	0	TuMV-P3NPIPO-WT;TuMV-P3NPIPO-FS1;TuMV-P3NPIPO-FS3;TuMV-P3NPIPO-FS4;TuMV-P3NPIPO-FS2;TuMV-P3NPIPO-FS5	TuMV-P3NPIPO-WT;TuMV-P3NPIPO-FS1	TuMV-P3NPIPO-FS1	>TuMV-P3NPIPO-WT;>TuMV-P3NPIPO-FS1;>TuMV-P3NPIPO-FS3;>TuMV-P3NPIPO-FS4;>TuMV-P3NPIPO-FS2;>TuMV-P3NPIPO-FS5	MULTI-MSMS	PTSS4249SN16911	4	600.78	2	600.784	1199.55	54603.5	0.33958	-0.31533		0.024255	600.784	23.053	0.98129	23.053	22.828	23.81	0				54	20	5	0	0	0	8.2709e-05	1	3255	151.7	127.71	1	7082800			279
ANVNGPDDAATR	12	Unmodified	_ANVNGPDDAATR_			0	0	TuMV-P3NPIPO-WT;TuMV-P3NPIPO-FS1;TuMV-P3NPIPO-FS3;TuMV-P3NPIPO-FS4;TuMV-P3NPIPO-FS2;TuMV-P3NPIPO-FS5	TuMV-P3NPIPO-WT;TuMV-P3NPIPO-FS1	TuMV-P3NPIPO-FS1	>TuMV-P3NPIPO-WT;>TuMV-P3NPIPO-FS1;>TuMV-P3NPIPO-FS3;>TuMV-P3NPIPO-FS4;>TuMV-P3NPIPO-FS2;>TuMV-P3NPIPO-FS5	MULTI-MSMS	PTSS4249SN16913	6	600.78	2	600.784	1199.55	54616.2	0.53875	-0.37037		0.16838	600.783	23.129	0.64458	23.129	22.944	23.589	0				37	15	4	0	0	0	0.0032864	1	3121	130.69	107.67	1	2170600			280
FMGMLLHMAEPNWELADGGYTILR	24	3 Oxidation (M)	_FM(ox)GM(ox)LLHM(ox)AEPNWELADGGYTILR_	FM(1)GM(1)LLHM(1)AEPNWELADGGYTILR	FM(47.06)GM(47.06)LLHM(47.06)AEPNWELADGGYTILR	0	3	TuMV-P3NPIPO-WT;TuMV-P3NPIPO-FS1;TuMV-P3NPIPO-FS3;TuMV-P3NPIPO-FS4;TuMV-P3NPIPO-FS2;TuMV-P3NPIPO-FS5	TuMV-P3NPIPO-WT;TuMV-P3NPIPO-FS1	TuMV-P3NPIPO-FS1	>TuMV-P3NPIPO-WT;>TuMV-P3NPIPO-FS1;>TuMV-P3NPIPO-FS3;>TuMV-P3NPIPO-FS4;>TuMV-P3NPIPO-FS2;>TuMV-P3NPIPO-FS5	MULTI-MSMS	PTSS4249SN16911	4	938.77	3	938.441	2812.3	43597.5	-0.61306	0.88308		0.27002	938.778	58.554	0.63594	58.554	58.216	58.851	0				45	13	6	0	0	0	0.030209	1	14437	47.058	44.28	1	3204200			1242
FMGMLLHMAEPNWELADGGYTILR	24	2 Oxidation (M)	_FM(ox)GM(ox)LLHMAEPNWELADGGYTILR_	FM(0.864)GM(0.864)LLHM(0.272)AEPNWELADGGYTILR	FM(7.29)GM(7.29)LLHM(-7.29)AEPNWELADGGYTILR	0	2	TuMV-P3NPIPO-WT;TuMV-P3NPIPO-FS1;TuMV-P3NPIPO-FS3;TuMV-P3NPIPO-FS4;TuMV-P3NPIPO-FS2;TuMV-P3NPIPO-FS5	TuMV-P3NPIPO-WT;TuMV-P3NPIPO-FS1	TuMV-P3NPIPO-FS1	>TuMV-P3NPIPO-WT;>TuMV-P3NPIPO-FS1;>TuMV-P3NPIPO-FS3;>TuMV-P3NPIPO-FS4;>TuMV-P3NPIPO-FS2;>TuMV-P3NPIPO-FS5	MULTI-MSMS	PTSS4249SN16911	4	933.45	3	933.11	2796.31	43819.9	-1.1986	1.0079		-0.19065	933.445	62.729	1.2579	62.729	62.189	63.447	0				99	25	7	0	0	0	3.7859e-05	2	15840	91.166	83.737	3	3448100			1243
FMGMLLHMAEPNWELADGGYTILR	24	2 Oxidation (M)	_FMGM(ox)LLHM(ox)AEPNWELADGGYTILR_	FM(0.257)GM(0.872)LLHM(0.872)AEPNWELADGGYTILR	FM(-7.62)GM(7.62)LLHM(7.62)AEPNWELADGGYTILR	0	2	TuMV-P3NPIPO-WT;TuMV-P3NPIPO-FS1;TuMV-P3NPIPO-FS3;TuMV-P3NPIPO-FS4;TuMV-P3NPIPO-FS2;TuMV-P3NPIPO-FS5	TuMV-P3NPIPO-WT;TuMV-P3NPIPO-FS1	TuMV-P3NPIPO-FS1	>TuMV-P3NPIPO-WT;>TuMV-P3NPIPO-FS1;>TuMV-P3NPIPO-FS3;>TuMV-P3NPIPO-FS4;>TuMV-P3NPIPO-FS2;>TuMV-P3NPIPO-FS5	MULTI-MSMS	PTSS4249SN16911	4	933.45	3	933.11	2796.31	43340.6	-0.032674	-0.20131		-0.23399	933.444	67.201	3.6111	67.201	65.225	68.836	0				199	69	5	0	0	0	1.4385e-08	8	17496	116.94	102.6	3	756430			1244
FMGMLLHMAEPNWELADGGYTILR	24	Oxidation (M)	_FM(ox)GMLLHMAEPNWELADGGYTILR_	FM(0.333)GM(0.333)LLHM(0.333)AEPNWELADGGYTILR	FM(0)GM(0)LLHM(0)AEPNWELADGGYTILR	0	1	TuMV-P3NPIPO-WT;TuMV-P3NPIPO-FS1;TuMV-P3NPIPO-FS3;TuMV-P3NPIPO-FS4;TuMV-P3NPIPO-FS2;TuMV-P3NPIPO-FS5	TuMV-P3NPIPO-WT;TuMV-P3NPIPO-FS1	TuMV-P3NPIPO-FS1	>TuMV-P3NPIPO-WT;>TuMV-P3NPIPO-FS1;>TuMV-P3NPIPO-FS3;>TuMV-P3NPIPO-FS4;>TuMV-P3NPIPO-FS2;>TuMV-P3NPIPO-FS5	MULTI-MSMS	PTSS4249SN16911	4	928.45	3	927.778	2780.31	41780.1	-1.2502	0.99395		-0.25626	928.447	65.508	0.59338	65.508	65.175	65.769	0				39	11	5	0	0	0	0.0063829	1	16814	53.444	48.392	3	1017500			1245
FMGMLLHMAEPNWELADGGYTILR	24	Oxidation (M)	_FMGM(ox)LLHMAEPNWELADGGYTILR_	FM(0.111)GM(0.444)LLHM(0.444)AEPNWELADGGYTILR	FM(-6.01)GM(0)LLHM(0)AEPNWELADGGYTILR	0	1	TuMV-P3NPIPO-WT;TuMV-P3NPIPO-FS1;TuMV-P3NPIPO-FS3;TuMV-P3NPIPO-FS4;TuMV-P3NPIPO-FS2;TuMV-P3NPIPO-FS5	TuMV-P3NPIPO-WT;TuMV-P3NPIPO-FS1	TuMV-P3NPIPO-FS1	>TuMV-P3NPIPO-WT;>TuMV-P3NPIPO-FS1;>TuMV-P3NPIPO-FS3;>TuMV-P3NPIPO-FS4;>TuMV-P3NPIPO-FS2;>TuMV-P3NPIPO-FS5	MULTI-MSMS	PTSS4249SN16911	4	928.44	3	927.778	2780.31	43459.9	-0.0080442	0.016642		0.0085974	928.113	66.214	0.82124	66.214	65.867	66.688	0				48	15	5	0	0	0	0.00018878	1	17040	76.156	73.48	3	1071900			1246
FMGMLLHMAEPNWELADGGYTILR	24	Oxidation (M)	_FMGMLLHM(ox)AEPNWELADGGYTILR_	FM(0.215)GM(0.215)LLHM(0.57)AEPNWELADGGYTILR	FM(-4.24)GM(-4.24)LLHM(4.24)AEPNWELADGGYTILR	0	1	TuMV-P3NPIPO-WT;TuMV-P3NPIPO-FS1;TuMV-P3NPIPO-FS3;TuMV-P3NPIPO-FS4;TuMV-P3NPIPO-FS2;TuMV-P3NPIPO-FS5	TuMV-P3NPIPO-WT;TuMV-P3NPIPO-FS1	TuMV-P3NPIPO-FS1	>TuMV-P3NPIPO-WT;>TuMV-P3NPIPO-FS1;>TuMV-P3NPIPO-FS3;>TuMV-P3NPIPO-FS4;>TuMV-P3NPIPO-FS2;>TuMV-P3NPIPO-FS5	MULTI-MSMS	PTSS4249SN16911	4	928.45	3	927.778	2780.31	44097.8	-0.04466	-0.021965		-0.066625	928.446	67.345	0.83497	67.345	67.004	67.839	0				41	15	4	0	0	0	0.0224	1	17377	45.913	38.636	3	961200			1247
FMGMLLHMAEPNWELADGGYTILR	24	Oxidation (M)	_FM(ox)GMLLHMAEPNWELADGGYTILR_	FM(0.447)GM(0.447)LLHM(0.107)AEPNWELADGGYTILR	FM(0)GM(0)LLHM(-6.21)AEPNWELADGGYTILR	0	1	TuMV-P3NPIPO-WT;TuMV-P3NPIPO-FS1;TuMV-P3NPIPO-FS3;TuMV-P3NPIPO-FS4;TuMV-P3NPIPO-FS2;TuMV-P3NPIPO-FS5	TuMV-P3NPIPO-WT;TuMV-P3NPIPO-FS1	TuMV-P3NPIPO-FS1	>TuMV-P3NPIPO-WT;>TuMV-P3NPIPO-FS1;>TuMV-P3NPIPO-FS3;>TuMV-P3NPIPO-FS4;>TuMV-P3NPIPO-FS2;>TuMV-P3NPIPO-FS5	MULTI-MSMS	PTSS4249SN16911	4	928.11	3	927.778	2780.31	43970.5	-0.12415	0.14942		0.025269	928.113	72.56	3.2762	72.56	71.112	74.388	0				197	62	5	0	0	0	0.00019485	6	18728	75.73	68.956	3	570610			1248
FMGMLLHMAEPNWELADGGYTILR	24	Unmodified	_FMGMLLHMAEPNWELADGGYTILR_			0	0	TuMV-P3NPIPO-WT;TuMV-P3NPIPO-FS1;TuMV-P3NPIPO-FS3;TuMV-P3NPIPO-FS4;TuMV-P3NPIPO-FS2;TuMV-P3NPIPO-FS5	TuMV-P3NPIPO-WT;TuMV-P3NPIPO-FS1	TuMV-P3NPIPO-FS1	>TuMV-P3NPIPO-WT;>TuMV-P3NPIPO-FS1;>TuMV-P3NPIPO-FS3;>TuMV-P3NPIPO-FS4;>TuMV-P3NPIPO-FS2;>TuMV-P3NPIPO-FS5	MULTI-MSMS	PTSS4249SN16911	4	922.78	3	922.446	2764.32	47635	-0.9659	1.7179		0.75199	922.782	70.988	0.58551	70.988	70.679	71.264	0				34	10	5	0	0	0	2.8694e-06	1	18500	86.557	58.232	1	573080			1249
FMGMLLHMAEPNWELADGGYTILR	24	Unmodified	_FMGMLLHMAEPNWELADGGYTILR_			0	0	TuMV-P3NPIPO-WT;TuMV-P3NPIPO-FS1;TuMV-P3NPIPO-FS3;TuMV-P3NPIPO-FS4;TuMV-P3NPIPO-FS2;TuMV-P3NPIPO-FS5	TuMV-P3NPIPO-WT;TuMV-P3NPIPO-FS1	TuMV-P3NPIPO-FS1	>TuMV-P3NPIPO-WT;>TuMV-P3NPIPO-FS1;>TuMV-P3NPIPO-FS3;>TuMV-P3NPIPO-FS4;>TuMV-P3NPIPO-FS2;>TuMV-P3NPIPO-FS5	MULTI-MSMS	PTSS4249SN16911	4	922.78	3	922.446	2764.32	44137.2	-0.84578	0.7569		-0.088887	922.782	75.223	1.0689	75.223	74.957	76.026	0				82	20	6	0	0	0	4.739e-08	1	19752	96.881	87.757	1	5248700			1250
GTEWEDTHGSSNIDNPQWCIK	21	Unmodified	_GTEWEDTHGSSNIDNPQWCIK_			0	0	TuMV-P3NPIPO-WT;TuMV-P3NPIPO-FS1;TuMV-P3NPIPO-FS3;TuMV-P3NPIPO-FS4;TuMV-P3NPIPO-FS2;TuMV-P3NPIPO-FS5	TuMV-P3NPIPO-WT;TuMV-P3NPIPO-FS1	TuMV-P3NPIPO-FS1	>TuMV-P3NPIPO-WT;>TuMV-P3NPIPO-FS1;>TuMV-P3NPIPO-FS3;>TuMV-P3NPIPO-FS4;>TuMV-P3NPIPO-FS2;>TuMV-P3NPIPO-FS5	MULTI-MSMS	PTSS4249SN16911	4	825.36	3	825.361	2473.06	47501.6	-0.34049	0.37931		0.038819	825.695	45.618	0.56728	45.618	45.336	45.904	3.8147e-06				27	10	4	0	0	0	9.2735e-08	1	9984	103.88	92.381	1	649790			1913
GTEWEDTHGSSNIDNPQWCIKR	22	Acetyl (Protein N-term)	_(ac)GTEWEDTHGSSNIDNPQWCIKR_			1	0	TuMV-P3NPIPO-WT;TuMV-P3NPIPO-FS1;TuMV-P3NPIPO-FS3;TuMV-P3NPIPO-FS4;TuMV-P3NPIPO-FS2;TuMV-P3NPIPO-FS5	TuMV-P3NPIPO-WT;TuMV-P3NPIPO-FS1	TuMV-P3NPIPO-FS1	>TuMV-P3NPIPO-WT;>TuMV-P3NPIPO-FS1;>TuMV-P3NPIPO-FS3;>TuMV-P3NPIPO-FS4;>TuMV-P3NPIPO-FS2;>TuMV-P3NPIPO-FS5	MULTI-MSMS	PTSS4249SN16911	4	891.73	3	891.398	2671.17	45253.3	-0.93219	0.74729		-0.1849	891.733	46.539	0.41835	46.539	46.315	46.733	0				23	7	4	0	0	0	7.8492e-08	1	10286	118.15	114.6	1	820250			1914
KVSTSQSVLAQLQIIER	17	Unmodified	_KVSTSQSVLAQLQIIER_			0	0	TuMV-P3NPIPO-WT;TuMV-P3NPIPO-FS1;TuMV-P3NPIPO-FS3;TuMV-P3NPIPO-FS4;TuMV-P3NPIPO-FS2;TuMV-P3NPIPO-FS5	TuMV-P3NPIPO-WT;TuMV-P3NPIPO-FS1	TuMV-P3NPIPO-FS1	>TuMV-P3NPIPO-WT;>TuMV-P3NPIPO-FS1;>TuMV-P3NPIPO-FS3;>TuMV-P3NPIPO-FS4;>TuMV-P3NPIPO-FS2;>TuMV-P3NPIPO-FS5	MULTI-MSMS	PTSS4249SN16911	4	634.03	3	634.034	1899.08	53033.9	0.34016	-0.084284		0.25588	634.033	51.279	0.66938	51.279	51.062	51.731	0				64	13	6	0	0	0	2.1336e-07	1	11824	151.8	111.89	1	43635000			2694
KVSTSQSVLAQLQIIER	17	Unmodified	_KVSTSQSVLAQLQIIER_			0	0	TuMV-P3NPIPO-WT;TuMV-P3NPIPO-FS1;TuMV-P3NPIPO-FS3;TuMV-P3NPIPO-FS4;TuMV-P3NPIPO-FS2;TuMV-P3NPIPO-FS5	TuMV-P3NPIPO-WT;TuMV-P3NPIPO-FS1	TuMV-P3NPIPO-FS1	>TuMV-P3NPIPO-WT;>TuMV-P3NPIPO-FS1;>TuMV-P3NPIPO-FS3;>TuMV-P3NPIPO-FS4;>TuMV-P3NPIPO-FS2;>TuMV-P3NPIPO-FS5	MULTI-MSMS	PTSS4249SN16911	4	950.55	2	950.547	1899.08	43174.2	-0.83446	0.27871		-0.55576	950.547	51.267	0.66938	51.267	51.062	51.731	0				48	13	5	0	0	0	2.4594e-06	1	11826	153.06	138.27	1	9030500			2695
KVSTSQSVLAQLQIIER	17	Unmodified	_KVSTSQSVLAQLQIIER_			0	0	TuMV-P3NPIPO-WT;TuMV-P3NPIPO-FS1;TuMV-P3NPIPO-FS3;TuMV-P3NPIPO-FS4;TuMV-P3NPIPO-FS2;TuMV-P3NPIPO-FS5	TuMV-P3NPIPO-WT;TuMV-P3NPIPO-FS1	TuMV-P3NPIPO-FS1	>TuMV-P3NPIPO-WT;>TuMV-P3NPIPO-FS1;>TuMV-P3NPIPO-FS3;>TuMV-P3NPIPO-FS4;>TuMV-P3NPIPO-FS2;>TuMV-P3NPIPO-FS5	MULTI-MSMS	PTSS4249SN16911	4	634.03	3	634.034	1899.08	53325.4	-0.78155	0.96571		0.18415	634.034	52.072	0.74996	52.072	51.731	52.481	0				52	16	4	0	0	0	1.6151e-06	2	12081	130.21	124.46	1	3259500			2696
KVSTSQSVLAQLQIIER	17	Unmodified	_KVSTSQSVLAQLQIIER_			0	0	TuMV-P3NPIPO-WT;TuMV-P3NPIPO-FS1;TuMV-P3NPIPO-FS3;TuMV-P3NPIPO-FS4;TuMV-P3NPIPO-FS2;TuMV-P3NPIPO-FS5	TuMV-P3NPIPO-WT;TuMV-P3NPIPO-FS1	TuMV-P3NPIPO-FS1	>TuMV-P3NPIPO-WT;>TuMV-P3NPIPO-FS1;>TuMV-P3NPIPO-FS3;>TuMV-P3NPIPO-FS4;>TuMV-P3NPIPO-FS2;>TuMV-P3NPIPO-FS5	MULTI-MSMS	PTSS4249SN16912	5	634.03	3	634.034	1899.08	53701.8	-0.10499	0.42165		0.31666	634.368	51.353	0.67557	51.353	51.103	51.778	0				36	13	4	0	0	0	0.00012036	1	12555	107.62	99.709	1	3233500			2697
KVSTSQSVLAQLQIIER	17	Unmodified	_KVSTSQSVLAQLQIIER_			0	0	TuMV-P3NPIPO-WT;TuMV-P3NPIPO-FS1;TuMV-P3NPIPO-FS3;TuMV-P3NPIPO-FS4;TuMV-P3NPIPO-FS2;TuMV-P3NPIPO-FS5	TuMV-P3NPIPO-WT;TuMV-P3NPIPO-FS1	TuMV-P3NPIPO-FS1	>TuMV-P3NPIPO-WT;>TuMV-P3NPIPO-FS1;>TuMV-P3NPIPO-FS3;>TuMV-P3NPIPO-FS4;>TuMV-P3NPIPO-FS2;>TuMV-P3NPIPO-FS5	MULTI-MSMS	PTSS4249SN16913	6	634.37	3	634.034	1899.08	54748.9	1.0057	-0.85639		0.14936	634.033	51.594	0.85425	51.594	51.342	52.197	0				43	16	5	0	0	0	1.5349e-06	1	11297	133.28	110.74	1	2577200			2698
KVSTSQSVLAQLQIIER	17	Unmodified	_KVSTSQSVLAQLQIIER_			0	0	TuMV-P3NPIPO-WT;TuMV-P3NPIPO-FS1;TuMV-P3NPIPO-FS3;TuMV-P3NPIPO-FS4;TuMV-P3NPIPO-FS2;TuMV-P3NPIPO-FS5	TuMV-P3NPIPO-WT;TuMV-P3NPIPO-FS1	TuMV-P3NPIPO-FS1	>TuMV-P3NPIPO-WT;>TuMV-P3NPIPO-FS1;>TuMV-P3NPIPO-FS3;>TuMV-P3NPIPO-FS4;>TuMV-P3NPIPO-FS2;>TuMV-P3NPIPO-FS5	MULTI-SECPEP	PTSS4249SN16913	6	950.03	2	950.547	1899.08	43322.6	0.14138	-0.98057		-0.83918	950.546	51.562	0.39372	51.562	51.342	51.736	0				11	7	3	0	0	0	0.017777	1	11306	73.76	62.385	1	449100			2699
SLPELIEAK	9	Unmodified	_SLPELIEAK_			0	0	TuMV-P3NPIPO-WT;TuMV-P3NPIPO-FS1;TuMV-P3NPIPO-FS3;TuMV-P3NPIPO-FS4;TuMV-P3NPIPO-FS2;TuMV-P3NPIPO-FS5	TuMV-P3NPIPO-WT;TuMV-P3NPIPO-FS1	TuMV-P3NPIPO-FS1	>TuMV-P3NPIPO-WT;>TuMV-P3NPIPO-FS1;>TuMV-P3NPIPO-FS3;>TuMV-P3NPIPO-FS4;>TuMV-P3NPIPO-FS2;>TuMV-P3NPIPO-FS5	MULTI-MSMS	PTSS4249SN16911	4	500.29	2	500.29	998.565	59035.2	0.1089	0.14641		0.25532	500.29	45.979	1.8253	45.979	45.705	47.53	0				92	35	5	0	0	0	0.019483	1	10062	121.6	57.036	1	58518000			4891
SLPELIEAK	9	Unmodified	_SLPELIEAK_			0	0	TuMV-P3NPIPO-WT;TuMV-P3NPIPO-FS1;TuMV-P3NPIPO-FS3;TuMV-P3NPIPO-FS4;TuMV-P3NPIPO-FS2;TuMV-P3NPIPO-FS5	TuMV-P3NPIPO-WT;TuMV-P3NPIPO-FS1	TuMV-P3NPIPO-FS1	>TuMV-P3NPIPO-WT;>TuMV-P3NPIPO-FS1;>TuMV-P3NPIPO-FS3;>TuMV-P3NPIPO-FS4;>TuMV-P3NPIPO-FS2;>TuMV-P3NPIPO-FS5	MULTI-MSMS	PTSS4249SN16912	5	500.29	2	500.29	998.565	60301.7	-0.29271	0.70518		0.41248	500.29	45.948	0.83375	45.948	45.72	46.554	0				39	16	4	0	0	0	0.04264	1	10711	104.22	59.14	1	7774600			4892
SLPELIEAK	9	Unmodified	_SLPELIEAK_			0	0	TuMV-P3NPIPO-WT;TuMV-P3NPIPO-FS1;TuMV-P3NPIPO-FS3;TuMV-P3NPIPO-FS4;TuMV-P3NPIPO-FS2;TuMV-P3NPIPO-FS5	TuMV-P3NPIPO-WT;TuMV-P3NPIPO-FS1	TuMV-P3NPIPO-FS1	>TuMV-P3NPIPO-WT;>TuMV-P3NPIPO-FS1;>TuMV-P3NPIPO-FS3;>TuMV-P3NPIPO-FS4;>TuMV-P3NPIPO-FS2;>TuMV-P3NPIPO-FS5	MULTI-MSMS	PTSS4249SN16913	6	500.29	2	500.29	998.565	60479.2	0.081228	0.32467		0.40589	500.29	46.164	0.8148	46.164	45.859	46.674	3.8147e-06				37	14	4	0	0	0	0.0027395	1	9581	147.2	104.6	1	6075000			4893
VDSNVAVLLVVLK	13	Unmodified	_VDSNVAVLLVVLK_			0	0	TuMV-P3NPIPO-WT;TuMV-P3NPIPO-FS1;TuMV-P3NPIPO-FS3;TuMV-P3NPIPO-FS4;TuMV-P3NPIPO-FS2;TuMV-P3NPIPO-FS5	TuMV-P3NPIPO-WT;TuMV-P3NPIPO-FS1	TuMV-P3NPIPO-FS1	>TuMV-P3NPIPO-WT;>TuMV-P3NPIPO-FS1;>TuMV-P3NPIPO-FS3;>TuMV-P3NPIPO-FS4;>TuMV-P3NPIPO-FS2;>TuMV-P3NPIPO-FS5	MULTI-MSMS	PTSS4249SN16911	4	684.93	2	684.927	1367.84	50328.8	1.3938	-1.1328		0.26095	684.926	67.695	2.568	67.695	67.213	69.781	0				193	48	6	0	0	0	1.3976e-16	3	17392	201.09	168.62	1	66067000			5715
VDSNVAVLLVVLK	13	Unmodified	_VDSNVAVLLVVLK_			0	0	TuMV-P3NPIPO-WT;TuMV-P3NPIPO-FS1;TuMV-P3NPIPO-FS3;TuMV-P3NPIPO-FS4;TuMV-P3NPIPO-FS2;TuMV-P3NPIPO-FS5	TuMV-P3NPIPO-WT;TuMV-P3NPIPO-FS1	TuMV-P3NPIPO-FS1	>TuMV-P3NPIPO-WT;>TuMV-P3NPIPO-FS1;>TuMV-P3NPIPO-FS3;>TuMV-P3NPIPO-FS4;>TuMV-P3NPIPO-FS2;>TuMV-P3NPIPO-FS5	MULTI-MSMS	PTSS4249SN16911	4	456.95	3	456.954	1367.84	62484.9	1.5172	-1.4895		0.027713	456.953	67.616	1.0893	67.616	67.32	68.409	0				47	20	4	0	0	0	1.3049e-07	1	17422	164.13	104.05	1	1886400			5716
VDSNVAVLLVVLK	13	Unmodified	_VDSNVAVLLVVLK_			0	0	TuMV-P3NPIPO-WT;TuMV-P3NPIPO-FS1;TuMV-P3NPIPO-FS3;TuMV-P3NPIPO-FS4;TuMV-P3NPIPO-FS2;TuMV-P3NPIPO-FS5	TuMV-P3NPIPO-WT;TuMV-P3NPIPO-FS1	TuMV-P3NPIPO-FS1	>TuMV-P3NPIPO-WT;>TuMV-P3NPIPO-FS1;>TuMV-P3NPIPO-FS3;>TuMV-P3NPIPO-FS4;>TuMV-P3NPIPO-FS2;>TuMV-P3NPIPO-FS5	MULTI-MSMS	PTSS4249SN16911	4	685.43	2	684.927	1367.84	50508.5	0.07189	0.27604		0.34793	684.927	70.36	2.7009	70.36	69.669	72.37	0				101	51	4	0	0	0	0.0011896	3	18491	140.31	124.86	1	2024600			5717
VDSNVAVLLVVLK	13	Unmodified	_VDSNVAVLLVVLK_			0	0	TuMV-P3NPIPO-WT;TuMV-P3NPIPO-FS1;TuMV-P3NPIPO-FS3;TuMV-P3NPIPO-FS4;TuMV-P3NPIPO-FS2;TuMV-P3NPIPO-FS5	TuMV-P3NPIPO-WT;TuMV-P3NPIPO-FS1	TuMV-P3NPIPO-FS1	>TuMV-P3NPIPO-WT;>TuMV-P3NPIPO-FS1;>TuMV-P3NPIPO-FS3;>TuMV-P3NPIPO-FS4;>TuMV-P3NPIPO-FS2;>TuMV-P3NPIPO-FS5	MULTI-MSMS	PTSS4249SN16912	5	684.93	2	684.927	1367.84	51050.8	0.84611	-0.59691		0.24919	684.926	67.67	0.87791	67.67	67.401	68.279	0				48	16	5	0	0	0	1.5482e-12	1	18109	199.13	180.8	1	9190200			5718
VDSNVAVLLVVLK	13	Unmodified	_VDSNVAVLLVVLK_			0	0	TuMV-P3NPIPO-WT;TuMV-P3NPIPO-FS1;TuMV-P3NPIPO-FS3;TuMV-P3NPIPO-FS4;TuMV-P3NPIPO-FS2;TuMV-P3NPIPO-FS5	TuMV-P3NPIPO-WT;TuMV-P3NPIPO-FS1	TuMV-P3NPIPO-FS1	>TuMV-P3NPIPO-WT;>TuMV-P3NPIPO-FS1;>TuMV-P3NPIPO-FS3;>TuMV-P3NPIPO-FS4;>TuMV-P3NPIPO-FS2;>TuMV-P3NPIPO-FS5	MULTI-MSMS	PTSS4249SN16912	5	457.29	3	456.954	1367.84	65312.1	1.1837	-1.514		-0.33027	457.287	67.689	0.41573	67.689	67.506	67.921	0				12	7	2	0	0	0	0.00046064	1	18151	132.14	78.12	1	231440			5719
VDSNVAVLLVVLK	13	Unmodified	_VDSNVAVLLVVLK_			0	0	TuMV-P3NPIPO-WT;TuMV-P3NPIPO-FS1;TuMV-P3NPIPO-FS3;TuMV-P3NPIPO-FS4;TuMV-P3NPIPO-FS2;TuMV-P3NPIPO-FS5	TuMV-P3NPIPO-WT;TuMV-P3NPIPO-FS1	TuMV-P3NPIPO-FS1	>TuMV-P3NPIPO-WT;>TuMV-P3NPIPO-FS1;>TuMV-P3NPIPO-FS3;>TuMV-P3NPIPO-FS4;>TuMV-P3NPIPO-FS2;>TuMV-P3NPIPO-FS5	MULTI-MSMS	PTSS4249SN16912	5	684.93	2	684.927	1367.84	52359.4	0.1465	0.096582		0.24309	684.927	70.669	2.003	70.669	69.537	71.54	-7.6294e-06				82	40	3	0	0	0	0.0020424	1	18944	131.35	93.175	1	498790			5720
VDSNVAVLLVVLK	13	Unmodified	_VDSNVAVLLVVLK_			0	0	TuMV-P3NPIPO-WT;TuMV-P3NPIPO-FS1;TuMV-P3NPIPO-FS3;TuMV-P3NPIPO-FS4;TuMV-P3NPIPO-FS2;TuMV-P3NPIPO-FS5	TuMV-P3NPIPO-WT;TuMV-P3NPIPO-FS1	TuMV-P3NPIPO-FS1	>TuMV-P3NPIPO-WT;>TuMV-P3NPIPO-FS1;>TuMV-P3NPIPO-FS3;>TuMV-P3NPIPO-FS4;>TuMV-P3NPIPO-FS2;>TuMV-P3NPIPO-FS5	MULTI-MSMS	PTSS4249SN16913	6	684.93	2	684.927	1367.84	51292.8	0.13473	0.054318		0.18905	684.927	67.752	1.1719	67.752	67.474	68.646	0				59	21	5	0	0	0	1.013e-11	1	16488	192.65	158.46	1	5240300			5721
VDSNVAVLLVVLK	13	Unmodified	_VDSNVAVLLVVLK_			0	0	TuMV-P3NPIPO-WT;TuMV-P3NPIPO-FS1;TuMV-P3NPIPO-FS3;TuMV-P3NPIPO-FS4;TuMV-P3NPIPO-FS2;TuMV-P3NPIPO-FS5	TuMV-P3NPIPO-WT;TuMV-P3NPIPO-FS1	TuMV-P3NPIPO-FS1	>TuMV-P3NPIPO-WT;>TuMV-P3NPIPO-FS1;>TuMV-P3NPIPO-FS3;>TuMV-P3NPIPO-FS4;>TuMV-P3NPIPO-FS2;>TuMV-P3NPIPO-FS5	MULTI-MSMS	PTSS4249SN16913	6	684.93	2	684.927	1367.84	51292.8	-0.17919	0.35798		0.1788	684.927	69.653	1.9208	69.653	68.539	70.46	0				81	35	3	0	0	0	1.5633e-07	1	17248	171.73	127.54	1	286050			5722
VSTSQSVLAQLQIIER	16	Unmodified	_VSTSQSVLAQLQIIER_			0	0	TuMV-P3NPIPO-WT;TuMV-P3NPIPO-FS1;TuMV-P3NPIPO-FS3;TuMV-P3NPIPO-FS4;TuMV-P3NPIPO-FS2;TuMV-P3NPIPO-FS5	TuMV-P3NPIPO-WT;TuMV-P3NPIPO-FS1	TuMV-P3NPIPO-FS1	>TuMV-P3NPIPO-WT;>TuMV-P3NPIPO-FS1;>TuMV-P3NPIPO-FS3;>TuMV-P3NPIPO-FS4;>TuMV-P3NPIPO-FS2;>TuMV-P3NPIPO-FS5	MULTI-MSMS	PTSS4249SN16911	4	886.5	2	886.499	1770.98	44894.3	-0.1567	0.62626		0.46957	886.5	59.182	1.8795	59.182	58.67	60.55	0				130	41	6	0	0	0	2.5435e-19	2	14592	191.36	150.34	1	35883000			5950
VSTSQSVLAQLQIIER	16	Unmodified	_VSTSQSVLAQLQIIER_			0	0	TuMV-P3NPIPO-WT;TuMV-P3NPIPO-FS1;TuMV-P3NPIPO-FS3;TuMV-P3NPIPO-FS4;TuMV-P3NPIPO-FS2;TuMV-P3NPIPO-FS5	TuMV-P3NPIPO-WT;TuMV-P3NPIPO-FS1	TuMV-P3NPIPO-FS1	>TuMV-P3NPIPO-WT;>TuMV-P3NPIPO-FS1;>TuMV-P3NPIPO-FS3;>TuMV-P3NPIPO-FS4;>TuMV-P3NPIPO-FS2;>TuMV-P3NPIPO-FS5	MULTI-MSMS	PTSS4249SN16911	4	591.67	3	591.335	1770.98	55088.2	0.7715	-0.52303		0.24846	591.335	59.168	1.265	59.168	58.851	60.116	0				97	27	6	0	0	0	6.7739e-21	1	14598	202.32	152.72	1	17620000			5951
VSTSQSVLAQLQIIER	16	Unmodified	_VSTSQSVLAQLQIIER_			0	0	TuMV-P3NPIPO-WT;TuMV-P3NPIPO-FS1;TuMV-P3NPIPO-FS3;TuMV-P3NPIPO-FS4;TuMV-P3NPIPO-FS2;TuMV-P3NPIPO-FS5	TuMV-P3NPIPO-WT;TuMV-P3NPIPO-FS1	TuMV-P3NPIPO-FS1	>TuMV-P3NPIPO-WT;>TuMV-P3NPIPO-FS1;>TuMV-P3NPIPO-FS3;>TuMV-P3NPIPO-FS4;>TuMV-P3NPIPO-FS2;>TuMV-P3NPIPO-FS5	MULTI-MSMS	PTSS4249SN16912	5	886.5	2	886.499	1770.98	45322.9	-0.46755	0.6733		0.20574	886.5	59.257	1.1119	59.257	58.943	60.055	3.8147e-06				59	23	4	0	0	0	5.8242e-13	1	15337	176.17	120.97	1	3627800			5952
VSTSQSVLAQLQIIER	16	Unmodified	_VSTSQSVLAQLQIIER_			0	0	TuMV-P3NPIPO-WT;TuMV-P3NPIPO-FS1;TuMV-P3NPIPO-FS3;TuMV-P3NPIPO-FS4;TuMV-P3NPIPO-FS2;TuMV-P3NPIPO-FS5	TuMV-P3NPIPO-WT;TuMV-P3NPIPO-FS1	TuMV-P3NPIPO-FS1	>TuMV-P3NPIPO-WT;>TuMV-P3NPIPO-FS1;>TuMV-P3NPIPO-FS3;>TuMV-P3NPIPO-FS4;>TuMV-P3NPIPO-FS2;>TuMV-P3NPIPO-FS5	MULTI-MSMS	PTSS4249SN16912	5	591.67	3	591.335	1770.98	54995.7	0.13543	-0.23774		-0.10231	591.335	59.217	0.73806	59.217	58.943	59.681	0				34	15	4	0	0	0	9.4771e-13	3	15396	167.92	118.85	1	1356700			5953
VSTSQSVLAQLQIIER	16	Unmodified	_VSTSQSVLAQLQIIER_			0	0	TuMV-P3NPIPO-WT;TuMV-P3NPIPO-FS1;TuMV-P3NPIPO-FS3;TuMV-P3NPIPO-FS4;TuMV-P3NPIPO-FS2;TuMV-P3NPIPO-FS5	TuMV-P3NPIPO-WT;TuMV-P3NPIPO-FS1	TuMV-P3NPIPO-FS1	>TuMV-P3NPIPO-WT;>TuMV-P3NPIPO-FS1;>TuMV-P3NPIPO-FS3;>TuMV-P3NPIPO-FS4;>TuMV-P3NPIPO-FS2;>TuMV-P3NPIPO-FS5	MULTI-MSMS	PTSS4249SN16913	6	886.5	2	886.499	1770.98	45044.8	-0.77857	1.3545		0.57594	886.5	59.279	1.1603	59.279	58.968	60.128	3.8147e-06				61	23	5	0	0	0	8.1085e-26	2	13861	206.81	176.74	1	2370400			5954
VSTSQSVLAQLQIIER	16	Unmodified	_VSTSQSVLAQLQIIER_			0	0	TuMV-P3NPIPO-WT;TuMV-P3NPIPO-FS1;TuMV-P3NPIPO-FS3;TuMV-P3NPIPO-FS4;TuMV-P3NPIPO-FS2;TuMV-P3NPIPO-FS5	TuMV-P3NPIPO-WT;TuMV-P3NPIPO-FS1	TuMV-P3NPIPO-FS1	>TuMV-P3NPIPO-WT;>TuMV-P3NPIPO-FS1;>TuMV-P3NPIPO-FS3;>TuMV-P3NPIPO-FS4;>TuMV-P3NPIPO-FS2;>TuMV-P3NPIPO-FS5	MULTI-MSMS	PTSS4249SN16913	6	591.34	3	591.335	1770.98	54121.3	-0.10528	0.23876		0.13348	591.335	59.267	0.87342	59.267	59.012	59.886	0				33	17	3	0	0	0	2.4292e-10	1	13872	163.9	118.81	1	1390400			5955
ALHVHYPR	8	Unmodified	_ALHVHYPR_			0	0	WYMV-P3NPIPO-FS3;WYMV-P3NPIPO-FS5;WYMV-P3NPIPO-FS4;WYMV-P3NPIPO-FS2;WYMV-P3NPIPO-FS1;P3NPIPO	WYMV-P3NPIPO-FS3	WYMV-P3NPIPO-FS3	>WYMV-P3NPIPO-FS3;>WYMV-P3NPIPO-FS5;>WYMV-P3NPIPO-FS4;>WYMV-P3NPIPO-FS2;>WYMV-P3NPIPO-FS1;>P3NPIPO	MULTI-MSMS	PTSS4249SN16908	1	496.78	2	496.775	991.535	60920	-0.06244	0.012227		-0.050213	496.775	23.981	3.2626	23.981	23.534	26.797	0				108	66	2	0	0	0	0.039782	1	3575	119.57	89.002	1	10369000			246
ALHVHYPR	8	Unmodified	_ALHVHYPR_			0	0	WYMV-P3NPIPO-FS3;WYMV-P3NPIPO-FS5;WYMV-P3NPIPO-FS4;WYMV-P3NPIPO-FS2;WYMV-P3NPIPO-FS1;P3NPIPO	WYMV-P3NPIPO-FS3	WYMV-P3NPIPO-FS3	>WYMV-P3NPIPO-FS3;>WYMV-P3NPIPO-FS5;>WYMV-P3NPIPO-FS4;>WYMV-P3NPIPO-FS2;>WYMV-P3NPIPO-FS1;>P3NPIPO	MULTI-MSMS	PTSS4249SN16910	3	496.78	2	496.775	991.535	60773	-0.11538	0.16051		0.045125	496.775	24.576	1.9661	24.576	24.149	26.115	0				58	36	2	0	0	0	0.028704	1	3732	124.37	91.481	1	1220400			247
LFHAVSSR	8	Unmodified	_LFHAVSSR_			0	0	WYMV-P3NPIPO-FS3;WYMV-P3NPIPO-FS5;WYMV-P3NPIPO-FS4;WYMV-P3NPIPO-FS2;WYMV-P3NPIPO-FS1;P3NPIPO	WYMV-P3NPIPO-FS3	WYMV-P3NPIPO-FS3	>WYMV-P3NPIPO-FS3;>WYMV-P3NPIPO-FS5;>WYMV-P3NPIPO-FS4;>WYMV-P3NPIPO-FS2;>WYMV-P3NPIPO-FS1;>P3NPIPO	MULTI-MSMS	PTSS4249SN16908	1	458.75	2	458.754	915.493	61610.7	-0.34725	-0.70453		-1.0518	458.753	24.181	1.8343	24.181	23.863	25.697	-1.9073e-06				106	35	5	0	0	0	0.017567	1	3695	131.03	85.079	1	54333000			2917
LFHAVSSR	8	Unmodified	_LFHAVSSR_			0	0	WYMV-P3NPIPO-FS3;WYMV-P3NPIPO-FS5;WYMV-P3NPIPO-FS4;WYMV-P3NPIPO-FS2;WYMV-P3NPIPO-FS1;P3NPIPO	WYMV-P3NPIPO-FS3	WYMV-P3NPIPO-FS3	>WYMV-P3NPIPO-FS3;>WYMV-P3NPIPO-FS5;>WYMV-P3NPIPO-FS4;>WYMV-P3NPIPO-FS2;>WYMV-P3NPIPO-FS1;>P3NPIPO	MULTI-MSMS	PTSS4249SN16910	3	458.75	2	458.754	915.493	62676	-0.41212	-0.13819		-0.55031	458.753	24.729	1.362	24.729	24.433	25.795	1.9073e-06				65	24	4	0	0	0	0.049287	1	3604	116.25	65.618	1	6571700			2918
RVFVGENQK	9	Unmodified	_RVFVGENQK_			0	0	WYMV-P3NPIPO-FS3;WYMV-P3NPIPO-FS5;WYMV-P3NPIPO-FS4;WYMV-P3NPIPO-FS2;WYMV-P3NPIPO-FS1;P3NPIPO	WYMV-P3NPIPO-FS3	WYMV-P3NPIPO-FS3	>WYMV-P3NPIPO-FS3;>WYMV-P3NPIPO-FS5;>WYMV-P3NPIPO-FS4;>WYMV-P3NPIPO-FS2;>WYMV-P3NPIPO-FS1;>P3NPIPO	MULTI-MSMS	PTSS4249SN16908	1	538.8	2	538.796	1075.58	57957.1	0.024273	0.041605		0.065878	538.796	21.695	0.70618	21.695	21.475	22.181	0				47	14	5	0	0	0	0.023802	1	3010	138.08	97.728	1	9290400			4364
SMHLWYR	7	Oxidation (M)	_SM(ox)HLWYR_	SM(1)HLWYR	SM(76.03)HLWYR	0	1	WYMV-P3NPIPO-FS3;WYMV-P3NPIPO-FS5;WYMV-P3NPIPO-FS4;WYMV-P3NPIPO-FS2;WYMV-P3NPIPO-FS1;P3NPIPO	WYMV-P3NPIPO-FS3	WYMV-P3NPIPO-FS3	>WYMV-P3NPIPO-FS3;>WYMV-P3NPIPO-FS5;>WYMV-P3NPIPO-FS4;>WYMV-P3NPIPO-FS2;>WYMV-P3NPIPO-FS1;>P3NPIPO	MULTI-MSMS	PTSS4249SN16910	3	336.83	3	336.829	1007.46	76362.3	0.18545	0.072498		0.25795	336.829	31.918	1.3696	31.918	31.443	32.813	1.9073e-06				55	23	3	0	0	0	0.04781	1	5560	76.035	58.126	1	561890			4919
VFVGENQK	8	Unmodified	_VFVGENQK_			0	0	WYMV-P3NPIPO-FS3;WYMV-P3NPIPO-FS5;WYMV-P3NPIPO-FS4;WYMV-P3NPIPO-FS2;WYMV-P3NPIPO-FS1;P3NPIPO	WYMV-P3NPIPO-FS3	WYMV-P3NPIPO-FS3	>WYMV-P3NPIPO-FS3;>WYMV-P3NPIPO-FS5;>WYMV-P3NPIPO-FS4;>WYMV-P3NPIPO-FS2;>WYMV-P3NPIPO-FS1;>P3NPIPO	MULTI-MSMS	PTSS4249SN16910	3	460.75	2	460.745	919.476	63400.4	-0.023408	-0.058261		-0.081669	460.745	25.748	0.84565	25.748	25.429	26.275	0				50	16	5	0	0	0	0.0079169	1	3880	155	91.431	1	9493200			5753
EQTAAQTAAR	10	Unmodified	_EQTAAQTAAR_			0	0	WYMV-P3NPIPO-FS3;WYMV-P3NPIPO-FS5;WYMV-P3NPIPO-FS4;WYMV-P3NPIPO-FS2;WYMV-P3NPIPO-FS1;P3NPIPO;WYMV-P3NPIPO-WT	WYMV-P3NPIPO-FS3;WYMV-P3NPIPO-WT	WYMV-P3NPIPO-WT	>WYMV-P3NPIPO-FS3;>WYMV-P3NPIPO-FS5;>WYMV-P3NPIPO-FS4;>WYMV-P3NPIPO-FS2;>WYMV-P3NPIPO-FS1;>P3NPIPO;>WYMV-P3NPIPO-WT	MULTI-MSMS	PTSS4249SN16908	1	523.77	2	523.765	1045.52	59340.2	-0.28215	0.62028		0.33813	523.765	17.38	0.38519	17.38	17.255	17.64	-1.9073e-06				9	6	3	0	0	0	0.038829	1	1828	98.04	59.287	1	388910			959
HADSCLQESSSSAVAMLQTQVQK	23	Oxidation (M)	_HADSCLQESSSSAVAM(ox)LQTQVQK_	HADSCLQESSSSAVAM(1)LQTQVQK	HADSCLQESSSSAVAM(138.03)LQTQVQK	0	1	WYMV-P3NPIPO-FS3;WYMV-P3NPIPO-FS5;WYMV-P3NPIPO-FS4;WYMV-P3NPIPO-FS2;WYMV-P3NPIPO-FS1;P3NPIPO;WYMV-P3NPIPO-WT	WYMV-P3NPIPO-FS3;WYMV-P3NPIPO-WT	WYMV-P3NPIPO-WT	>WYMV-P3NPIPO-FS3;>WYMV-P3NPIPO-FS5;>WYMV-P3NPIPO-FS4;>WYMV-P3NPIPO-FS2;>WYMV-P3NPIPO-FS1;>P3NPIPO;>WYMV-P3NPIPO-WT	MULTI-MSMS	PTSS4249SN16908	1	841.4	3	841.06	2520.16	46041.4	-0.46335	-0.50123		-0.96457	841.394	40.911	1.3523	40.911	40.297	41.649	0				62	24	5	0	0	0	1.8677e-11	2	8593	138.03	130.46	1	319200			1949
HADSCLQESSSSAVAMLQTQVQK	23	Oxidation (M)	_HADSCLQESSSSAVAM(ox)LQTQVQK_	HADSCLQESSSSAVAM(1)LQTQVQK	HADSCLQESSSSAVAM(139.7)LQTQVQK	0	1	WYMV-P3NPIPO-FS3;WYMV-P3NPIPO-FS5;WYMV-P3NPIPO-FS4;WYMV-P3NPIPO-FS2;WYMV-P3NPIPO-FS1;P3NPIPO;WYMV-P3NPIPO-WT	WYMV-P3NPIPO-FS3;WYMV-P3NPIPO-WT	WYMV-P3NPIPO-WT	>WYMV-P3NPIPO-FS3;>WYMV-P3NPIPO-FS5;>WYMV-P3NPIPO-FS4;>WYMV-P3NPIPO-FS2;>WYMV-P3NPIPO-FS1;>P3NPIPO;>WYMV-P3NPIPO-WT	MULTI-MSMS	PTSS4249SN16908	1	841.73	3	841.06	2520.16	44981.6	-1.0408	0.27491		-0.76586	841.395	42.764	1.2464	42.764	42.301	43.547	0				129	23	7	0	0	0	1.5339e-11	2	9328	139.7	132.44	1	15561000			1950
HADSCLQESSSSAVAMLQTQVQK	23	Oxidation (M)	_HADSCLQESSSSAVAM(ox)LQTQVQK_	HADSCLQESSSSAVAM(1)LQTQVQK	HADSCLQESSSSAVAM(49.66)LQTQVQK	0	1	WYMV-P3NPIPO-FS3;WYMV-P3NPIPO-FS5;WYMV-P3NPIPO-FS4;WYMV-P3NPIPO-FS2;WYMV-P3NPIPO-FS1;P3NPIPO;WYMV-P3NPIPO-WT	WYMV-P3NPIPO-FS3;WYMV-P3NPIPO-WT	WYMV-P3NPIPO-WT	>WYMV-P3NPIPO-FS3;>WYMV-P3NPIPO-FS5;>WYMV-P3NPIPO-FS4;>WYMV-P3NPIPO-FS2;>WYMV-P3NPIPO-FS1;>P3NPIPO;>WYMV-P3NPIPO-WT	MULTI-MSMS	PTSS4249SN16909	2	841.39	3	841.06	2520.16	45997	0.56697	-0.98627		-0.4193	841.393	42.774	0.74401	42.774	42.449	43.193	0				39	14	4	0	0	0	0.03159	1	9380	49.66	46.226	1	729830			1951
HADSCLQESSSSAVAMLQTQVQK	23	Oxidation (M)	_HADSCLQESSSSAVAM(ox)LQTQVQK_	HADSCLQESSSSAVAM(1)LQTQVQK	HADSCLQESSSSAVAM(93.2)LQTQVQK	0	1	WYMV-P3NPIPO-FS3;WYMV-P3NPIPO-FS5;WYMV-P3NPIPO-FS4;WYMV-P3NPIPO-FS2;WYMV-P3NPIPO-FS1;P3NPIPO;WYMV-P3NPIPO-WT	WYMV-P3NPIPO-FS3;WYMV-P3NPIPO-WT	WYMV-P3NPIPO-WT	>WYMV-P3NPIPO-FS3;>WYMV-P3NPIPO-FS5;>WYMV-P3NPIPO-FS4;>WYMV-P3NPIPO-FS2;>WYMV-P3NPIPO-FS1;>P3NPIPO;>WYMV-P3NPIPO-WT	MULTI-MSMS	PTSS4249SN16910	3	841.39	3	841.06	2520.16	44141.3	-0.4774	0.11965		-0.35774	841.394	43.113	1.1128	43.113	42.621	43.733	0				67	19	5	0	0	0	6.7628e-05	1	8800	93.196	82.641	1	737450			1952
HADSCLQESSSSAVAMLQTQVQK	23	Unmodified	_HADSCLQESSSSAVAMLQTQVQK_			0	0	WYMV-P3NPIPO-FS3;WYMV-P3NPIPO-FS5;WYMV-P3NPIPO-FS4;WYMV-P3NPIPO-FS2;WYMV-P3NPIPO-FS1;P3NPIPO;WYMV-P3NPIPO-WT	WYMV-P3NPIPO-FS3;WYMV-P3NPIPO-WT	WYMV-P3NPIPO-WT	>WYMV-P3NPIPO-FS3;>WYMV-P3NPIPO-FS5;>WYMV-P3NPIPO-FS4;>WYMV-P3NPIPO-FS2;>WYMV-P3NPIPO-FS1;>P3NPIPO;>WYMV-P3NPIPO-WT	MULTI-MSMS	PTSS4249SN16908	1	836.07	3	835.728	2504.16	45585	-0.94225	0.11649		-0.82576	836.063	47.983	1.3653	47.983	47.648	49.013	3.8147e-06				110	28	6	0	0	0	7.2751e-11	1	10769	108.37	100.27	1	20587000			1953
HADSCLQESSSSAVAMLQTQVQK	23	Unmodified	_HADSCLQESSSSAVAMLQTQVQK_			0	0	WYMV-P3NPIPO-FS3;WYMV-P3NPIPO-FS5;WYMV-P3NPIPO-FS4;WYMV-P3NPIPO-FS2;WYMV-P3NPIPO-FS1;P3NPIPO;WYMV-P3NPIPO-WT	WYMV-P3NPIPO-FS3;WYMV-P3NPIPO-WT	WYMV-P3NPIPO-WT	>WYMV-P3NPIPO-FS3;>WYMV-P3NPIPO-FS5;>WYMV-P3NPIPO-FS4;>WYMV-P3NPIPO-FS2;>WYMV-P3NPIPO-FS1;>P3NPIPO;>WYMV-P3NPIPO-WT	MULTI-MSMS	PTSS4249SN16910	3	836.06	3	835.728	2504.16	45785.4	-0.32479	-0.63109		-0.95587	836.062	48.061	0.34571	48.061	47.837	48.182	0				20	6	5	0	0	0	1.7472e-07	1	10231	95.591	84.229	1	909330			1954
MEQTAAQTAAR	11	Oxidation (M)	_M(ox)EQTAAQTAAR_	M(1)EQTAAQTAAR	M(160.38)EQTAAQTAAR	0	1	WYMV-P3NPIPO-FS3;WYMV-P3NPIPO-FS5;WYMV-P3NPIPO-FS4;WYMV-P3NPIPO-FS2;WYMV-P3NPIPO-FS1;P3NPIPO;WYMV-P3NPIPO-WT	WYMV-P3NPIPO-FS3;WYMV-P3NPIPO-WT	WYMV-P3NPIPO-WT	>WYMV-P3NPIPO-FS3;>WYMV-P3NPIPO-FS5;>WYMV-P3NPIPO-FS4;>WYMV-P3NPIPO-FS2;>WYMV-P3NPIPO-FS1;>P3NPIPO;>WYMV-P3NPIPO-WT	MULTI-MSMS	PTSS4249SN16908	1	597.28	2	597.283	1192.55	53035.5	-0.055972	-0.18272		-0.23869	597.282	18.344	0.22605	18.344	18.211	18.437	-1.9073e-06				8	3	3	0	0	0	0.0003307	1	2112	160.38	142.05	1	213900			3197
MEQTAAQTAAR	11	Acetyl (Protein N-term),Oxidation (M)	_(ac)M(ox)EQTAAQTAAR_	M(1)EQTAAQTAAR	M(207.34)EQTAAQTAAR	1	1	WYMV-P3NPIPO-FS3;WYMV-P3NPIPO-FS5;WYMV-P3NPIPO-FS4;WYMV-P3NPIPO-FS2;WYMV-P3NPIPO-FS1;P3NPIPO;WYMV-P3NPIPO-WT	WYMV-P3NPIPO-FS3;WYMV-P3NPIPO-WT	WYMV-P3NPIPO-WT	>WYMV-P3NPIPO-FS3;>WYMV-P3NPIPO-FS5;>WYMV-P3NPIPO-FS4;>WYMV-P3NPIPO-FS2;>WYMV-P3NPIPO-FS1;>P3NPIPO;>WYMV-P3NPIPO-WT	MULTI-MSMS	PTSS4249SN16908	1	618.29	2	618.288	1234.56	51536.8	0.26945	-0.36319		-0.093749	618.288	27.386	1.6804	27.386	27.024	28.705	1.9073e-06				98	32	7	0	0	0	4.8636e-08	2	4577	207.34	155.17	1	76481000			3198
MEQTAAQTAAR	11	Acetyl (Protein N-term),Oxidation (M)	_(ac)M(ox)EQTAAQTAAR_	M(1)EQTAAQTAAR	M(110.64)EQTAAQTAAR	1	1	WYMV-P3NPIPO-FS3;WYMV-P3NPIPO-FS5;WYMV-P3NPIPO-FS4;WYMV-P3NPIPO-FS2;WYMV-P3NPIPO-FS1;P3NPIPO;WYMV-P3NPIPO-WT	WYMV-P3NPIPO-FS3;WYMV-P3NPIPO-WT	WYMV-P3NPIPO-WT	>WYMV-P3NPIPO-FS3;>WYMV-P3NPIPO-FS5;>WYMV-P3NPIPO-FS4;>WYMV-P3NPIPO-FS2;>WYMV-P3NPIPO-FS1;>P3NPIPO;>WYMV-P3NPIPO-WT	MULTI-MSMS	PTSS4249SN16908	1	618.29	2	618.288	1234.56	49005.4	0.046889	-1.1267		-1.0798	618.79	36.658	1.0442	36.658	36.06	37.104	0				33	19	3	0	0	0	0.0038423	1	7339	110.64	82.405	1	456450			3199
MEQTAAQTAAR	11	Acetyl (Protein N-term),Oxidation (M)	_(ac)M(ox)EQTAAQTAAR_	M(1)EQTAAQTAAR	M(142.12)EQTAAQTAAR	1	1	WYMV-P3NPIPO-FS3;WYMV-P3NPIPO-FS5;WYMV-P3NPIPO-FS4;WYMV-P3NPIPO-FS2;WYMV-P3NPIPO-FS1;P3NPIPO;WYMV-P3NPIPO-WT	WYMV-P3NPIPO-FS3;WYMV-P3NPIPO-WT	WYMV-P3NPIPO-WT	>WYMV-P3NPIPO-FS3;>WYMV-P3NPIPO-FS5;>WYMV-P3NPIPO-FS4;>WYMV-P3NPIPO-FS2;>WYMV-P3NPIPO-FS1;>P3NPIPO;>WYMV-P3NPIPO-WT	MULTI-MSMS	PTSS4249SN16909	2	618.29	2	618.288	1234.56	53121.2	-0.061562	0.33759		0.27603	618.288	27.526	0.6538	27.526	27.285	27.939	0				35	11	4	0	0	0	0.00044521	1	4626	142.12	124.38	1	2857500			3200
MEQTAAQTAAR	11	Acetyl (Protein N-term),Oxidation (M)	_(ac)M(ox)EQTAAQTAAR_	M(1)EQTAAQTAAR	M(175.48)EQTAAQTAAR	1	1	WYMV-P3NPIPO-FS3;WYMV-P3NPIPO-FS5;WYMV-P3NPIPO-FS4;WYMV-P3NPIPO-FS2;WYMV-P3NPIPO-FS1;P3NPIPO;WYMV-P3NPIPO-WT	WYMV-P3NPIPO-FS3;WYMV-P3NPIPO-WT	WYMV-P3NPIPO-WT	>WYMV-P3NPIPO-FS3;>WYMV-P3NPIPO-FS5;>WYMV-P3NPIPO-FS4;>WYMV-P3NPIPO-FS2;>WYMV-P3NPIPO-FS1;>P3NPIPO;>WYMV-P3NPIPO-WT	MULTI-MSMS	PTSS4249SN16910	3	618.29	2	618.288	1234.56	53114.7	0.28429	-0.15024		0.13405	618.288	27.785	1.5968	27.785	27.494	29.091	1.9073e-06				71	27	6	0	0	0	1.5513e-05	1	4446	175.48	143.72	1	11244000			3201
MEQTAAQTAAR	11	Acetyl (Protein N-term),Oxidation (M)	_(ac)M(ox)EQTAAQTAAR_	M(1)EQTAAQTAAR	M(152.96)EQTAAQTAAR	1	1	WYMV-P3NPIPO-FS3;WYMV-P3NPIPO-FS5;WYMV-P3NPIPO-FS4;WYMV-P3NPIPO-FS2;WYMV-P3NPIPO-FS1;P3NPIPO;WYMV-P3NPIPO-WT	WYMV-P3NPIPO-FS3;WYMV-P3NPIPO-WT	WYMV-P3NPIPO-WT	>WYMV-P3NPIPO-FS3;>WYMV-P3NPIPO-FS5;>WYMV-P3NPIPO-FS4;>WYMV-P3NPIPO-FS2;>WYMV-P3NPIPO-FS1;>P3NPIPO;>WYMV-P3NPIPO-WT	MULTI-MSMS	PTSS4249SN16911	4	618.29	2	618.288	1234.56	56289.3	0.22894	-0.70151		-0.47258	618.287	27.987	0.8245	27.987	27.651	28.476	0				25	14	4	0	0	0	0.00024449	1	4618	152.96	116.43	1	258600			3202
MEQTAAQTAAR	11	Acetyl (Protein N-term)	_(ac)MEQTAAQTAAR_			1	0	WYMV-P3NPIPO-FS3;WYMV-P3NPIPO-FS5;WYMV-P3NPIPO-FS4;WYMV-P3NPIPO-FS2;WYMV-P3NPIPO-FS1;P3NPIPO;WYMV-P3NPIPO-WT	WYMV-P3NPIPO-FS3;WYMV-P3NPIPO-WT	WYMV-P3NPIPO-WT	>WYMV-P3NPIPO-FS3;>WYMV-P3NPIPO-FS5;>WYMV-P3NPIPO-FS4;>WYMV-P3NPIPO-FS2;>WYMV-P3NPIPO-FS1;>P3NPIPO;>WYMV-P3NPIPO-WT	MULTI-MSMS	PTSS4249SN16908	1	610.29	2	610.29	1218.57	50749.7	0.049279	-0.22966		-0.18039	610.29	36.56	1.3618	36.56	36.277	37.638	0				75	25	6	0	0	0	6.2243e-07	2	7253	196.02	141.68	1	55045000			3203
MEQTAAQTAAR	11	Acetyl (Protein N-term)	_(ac)MEQTAAQTAAR_			1	0	WYMV-P3NPIPO-FS3;WYMV-P3NPIPO-FS5;WYMV-P3NPIPO-FS4;WYMV-P3NPIPO-FS2;WYMV-P3NPIPO-FS1;P3NPIPO;WYMV-P3NPIPO-WT	WYMV-P3NPIPO-FS3;WYMV-P3NPIPO-WT	WYMV-P3NPIPO-WT	>WYMV-P3NPIPO-FS3;>WYMV-P3NPIPO-FS5;>WYMV-P3NPIPO-FS4;>WYMV-P3NPIPO-FS2;>WYMV-P3NPIPO-FS1;>P3NPIPO;>WYMV-P3NPIPO-WT	MULTI-MSMS	PTSS4249SN16909	2	610.29	2	610.29	1218.57	53502.7	0.20302	0.04855		0.25157	610.29	36.635	0.561	36.635	36.391	36.952	0				20	10	3	0	0	0	0.0025416	1	7431	133.88	84.597	1	3118300			3204
MEQTAAQTAAR	11	Acetyl (Protein N-term)	_(ac)MEQTAAQTAAR_			1	0	WYMV-P3NPIPO-FS3;WYMV-P3NPIPO-FS5;WYMV-P3NPIPO-FS4;WYMV-P3NPIPO-FS2;WYMV-P3NPIPO-FS1;P3NPIPO;WYMV-P3NPIPO-WT	WYMV-P3NPIPO-FS3;WYMV-P3NPIPO-WT	WYMV-P3NPIPO-WT	>WYMV-P3NPIPO-FS3;>WYMV-P3NPIPO-FS5;>WYMV-P3NPIPO-FS4;>WYMV-P3NPIPO-FS2;>WYMV-P3NPIPO-FS1;>P3NPIPO;>WYMV-P3NPIPO-WT	MULTI-MSMS	PTSS4249SN16910	3	610.29	2	610.29	1218.57	53951.7	0.1933	-0.18422		0.0090869	610.29	36.973	0.70885	36.973	36.683	37.392	0				40	12	5	0	0	0	3.355e-16	1	7008	225.79	169.81	1	9332700			3205
MEQTAAQTAAR	11	Acetyl (Protein N-term)	_(ac)MEQTAAQTAAR_			1	0	WYMV-P3NPIPO-FS3;WYMV-P3NPIPO-FS5;WYMV-P3NPIPO-FS4;WYMV-P3NPIPO-FS2;WYMV-P3NPIPO-FS1;P3NPIPO;WYMV-P3NPIPO-WT	WYMV-P3NPIPO-FS3;WYMV-P3NPIPO-WT	WYMV-P3NPIPO-WT	>WYMV-P3NPIPO-FS3;>WYMV-P3NPIPO-FS5;>WYMV-P3NPIPO-FS4;>WYMV-P3NPIPO-FS2;>WYMV-P3NPIPO-FS1;>P3NPIPO;>WYMV-P3NPIPO-WT	MULTI-MSMS	PTSS4249SN16911	4	610.29	2	610.29	1218.57	55971.4	0.056903	-0.31667		-0.25977	610.29	37.025	0.46352	37.025	36.805	37.268	0				12	8	2	0	0	0	0.0013971	1	7337	139.78	85.437	1	504690			3206
SSIVPIANSDAGFETCAVLK	20	Unmodified	_SSIVPIANSDAGFETCAVLK_			0	0	WYMV-P3NPIPO-FS3;WYMV-P3NPIPO-FS5;WYMV-P3NPIPO-FS4;WYMV-P3NPIPO-FS2;WYMV-P3NPIPO-FS1;P3NPIPO;WYMV-P3NPIPO-WT	WYMV-P3NPIPO-FS3;WYMV-P3NPIPO-WT	WYMV-P3NPIPO-WT	>WYMV-P3NPIPO-FS3;>WYMV-P3NPIPO-FS5;>WYMV-P3NPIPO-FS4;>WYMV-P3NPIPO-FS2;>WYMV-P3NPIPO-FS1;>P3NPIPO;>WYMV-P3NPIPO-WT	MULTI-MSMS	PTSS4249SN16908	1	1040.03	2	1040.03	2078.04	40234.3	-0.9382	0.75548		-0.18272	1040.53	56.597	1.4268	56.597	56.304	57.731	0				101	29	7	0	0	0	2.7558e-11	2	13637	153.58	120.83	1	46120000			5019
SSIVPIANSDAGFETCAVLK	20	Unmodified	_SSIVPIANSDAGFETCAVLK_			0	0	WYMV-P3NPIPO-FS3;WYMV-P3NPIPO-FS5;WYMV-P3NPIPO-FS4;WYMV-P3NPIPO-FS2;WYMV-P3NPIPO-FS1;P3NPIPO;WYMV-P3NPIPO-WT	WYMV-P3NPIPO-FS3;WYMV-P3NPIPO-WT	WYMV-P3NPIPO-WT	>WYMV-P3NPIPO-FS3;>WYMV-P3NPIPO-FS5;>WYMV-P3NPIPO-FS4;>WYMV-P3NPIPO-FS2;>WYMV-P3NPIPO-FS1;>P3NPIPO;>WYMV-P3NPIPO-WT	MULTI-MSMS	PTSS4249SN16908	1	694.02	3	693.686	2078.04	50484.4	-0.91585	0.98531		0.06946	693.686	56.592	0.84957	56.592	56.354	57.203	0				60	17	5	0	0	0	1.0331e-15	1	13644	160.45	135.6	1	11731000			5020
SSIVPIANSDAGFETCAVLK	20	Unmodified	_SSIVPIANSDAGFETCAVLK_			0	0	WYMV-P3NPIPO-FS3;WYMV-P3NPIPO-FS5;WYMV-P3NPIPO-FS4;WYMV-P3NPIPO-FS2;WYMV-P3NPIPO-FS1;P3NPIPO;WYMV-P3NPIPO-WT	WYMV-P3NPIPO-FS3;WYMV-P3NPIPO-WT	WYMV-P3NPIPO-WT	>WYMV-P3NPIPO-FS3;>WYMV-P3NPIPO-FS5;>WYMV-P3NPIPO-FS4;>WYMV-P3NPIPO-FS2;>WYMV-P3NPIPO-FS1;>P3NPIPO;>WYMV-P3NPIPO-WT	MULTI-MSMS	PTSS4249SN16908	1	1040.02	2	1040.03	2078.04	40275.6	-0.49463	0.45701		-0.03762	1040.03	58.255	0.65704	58.255	57.923	58.58	3.8147e-06				21	12	4	0	0	0	1.1653e-08	1	14247	138.75	107.8	1	998170			5021
SSIVPIANSDAGFETCAVLK	20	Unmodified	_SSIVPIANSDAGFETCAVLK_			0	0	WYMV-P3NPIPO-FS3;WYMV-P3NPIPO-FS5;WYMV-P3NPIPO-FS4;WYMV-P3NPIPO-FS2;WYMV-P3NPIPO-FS1;P3NPIPO;WYMV-P3NPIPO-WT	WYMV-P3NPIPO-FS3;WYMV-P3NPIPO-WT	WYMV-P3NPIPO-WT	>WYMV-P3NPIPO-FS3;>WYMV-P3NPIPO-FS5;>WYMV-P3NPIPO-FS4;>WYMV-P3NPIPO-FS2;>WYMV-P3NPIPO-FS1;>P3NPIPO;>WYMV-P3NPIPO-WT	MULTI-MSMS	PTSS4249SN16910	3	1040.53	2	1040.03	2078.04	40760.3	-0.82171	0.7564		-0.065318	1040.53	56.769	0.72007	56.769	56.557	57.278	-3.8147e-06				39	14	4	0	0	0	5.8006e-15	1	12975	157.88	140.53	1	3501400			5022
SSIVPIANSDAGFETCAVLK	20	Unmodified	_SSIVPIANSDAGFETCAVLK_			0	0	WYMV-P3NPIPO-FS3;WYMV-P3NPIPO-FS5;WYMV-P3NPIPO-FS4;WYMV-P3NPIPO-FS2;WYMV-P3NPIPO-FS1;P3NPIPO;WYMV-P3NPIPO-WT	WYMV-P3NPIPO-FS3;WYMV-P3NPIPO-WT	WYMV-P3NPIPO-WT	>WYMV-P3NPIPO-FS3;>WYMV-P3NPIPO-FS5;>WYMV-P3NPIPO-FS4;>WYMV-P3NPIPO-FS2;>WYMV-P3NPIPO-FS1;>P3NPIPO;>WYMV-P3NPIPO-WT	MULTI-MSMS	PTSS4249SN16910	3	693.69	3	693.686	2078.04	52307.3	-0.23034	0.76861		0.53827	693.686	56.755	0.33438	56.755	56.604	56.939	0				19	6	4	0	0	0	2.0309e-09	1	12996	139.9	104.98	1	833800			5023
VGSLLISGK	9	Unmodified	_VGSLLISGK_			0	0	WYMV-P3NPIPO-FS3;WYMV-P3NPIPO-FS5;WYMV-P3NPIPO-FS4;WYMV-P3NPIPO-FS2;WYMV-P3NPIPO-FS1;P3NPIPO;WYMV-P3NPIPO-WT	WYMV-P3NPIPO-FS3;WYMV-P3NPIPO-WT	WYMV-P3NPIPO-WT	>WYMV-P3NPIPO-FS3;>WYMV-P3NPIPO-FS5;>WYMV-P3NPIPO-FS4;>WYMV-P3NPIPO-FS2;>WYMV-P3NPIPO-FS1;>P3NPIPO;>WYMV-P3NPIPO-WT	MULTI-MSMS	PTSS4249SN16908	1	437.27	2	437.274	872.533	64608.3	-0.035581	0.35268		0.3171	437.274	38.083	2.6289	38.083	37.83	40.459	0				123	59	4	0	0	0	0.0039867	1	7732	157.34	93.138	1	121740000			5769
VGSLLISGK	9	Unmodified	_VGSLLISGK_			0	0	WYMV-P3NPIPO-FS3;WYMV-P3NPIPO-FS5;WYMV-P3NPIPO-FS4;WYMV-P3NPIPO-FS2;WYMV-P3NPIPO-FS1;P3NPIPO;WYMV-P3NPIPO-WT	WYMV-P3NPIPO-FS3;WYMV-P3NPIPO-WT	WYMV-P3NPIPO-WT	>WYMV-P3NPIPO-FS3;>WYMV-P3NPIPO-FS5;>WYMV-P3NPIPO-FS4;>WYMV-P3NPIPO-FS2;>WYMV-P3NPIPO-FS1;>P3NPIPO;>WYMV-P3NPIPO-WT	MULTI-MSMS	PTSS4249SN16909	2	437.27	2	437.274	872.533	64378.1	0.30418	-0.071109		0.23307	437.274	38.271	0.42754	38.271	38.144	38.572	0				30	15	3	0	0	0	0.0054357	1	7967	137.05	101.43	1	5550900			5770
VGSLLISGK	9	Unmodified	_VGSLLISGK_			0	0	WYMV-P3NPIPO-FS3;WYMV-P3NPIPO-FS5;WYMV-P3NPIPO-FS4;WYMV-P3NPIPO-FS2;WYMV-P3NPIPO-FS1;P3NPIPO;WYMV-P3NPIPO-WT	WYMV-P3NPIPO-FS3;WYMV-P3NPIPO-WT	WYMV-P3NPIPO-WT	>WYMV-P3NPIPO-FS3;>WYMV-P3NPIPO-FS5;>WYMV-P3NPIPO-FS4;>WYMV-P3NPIPO-FS2;>WYMV-P3NPIPO-FS1;>P3NPIPO;>WYMV-P3NPIPO-WT	MULTI-MSMS	PTSS4249SN16910	3	437.27	2	437.274	872.533	64786.8	-0.19018	0.44871		0.25853	437.274	38.511	0.91402	38.511	38.311	39.225	0				71	26	4	0	0	0	0.0024139	1	7469	145.46	94.268	1	15726000			5771
VGSLLISGK	9	Unmodified	_VGSLLISGK_			0	0	WYMV-P3NPIPO-FS3;WYMV-P3NPIPO-FS5;WYMV-P3NPIPO-FS4;WYMV-P3NPIPO-FS2;WYMV-P3NPIPO-FS1;P3NPIPO;WYMV-P3NPIPO-WT	WYMV-P3NPIPO-FS3;WYMV-P3NPIPO-WT	WYMV-P3NPIPO-WT	>WYMV-P3NPIPO-FS3;>WYMV-P3NPIPO-FS5;>WYMV-P3NPIPO-FS4;>WYMV-P3NPIPO-FS2;>WYMV-P3NPIPO-FS1;>P3NPIPO;>WYMV-P3NPIPO-WT	MSMS	PTSS4249SN16911	4	437.27	2	437.274	872.533	NaN	NaN	NaN		NaN	NaN	38.564	1	38.564	38.064	39.064	0							0	0	0	3.8552e-07	1	7821	128.28	88.635	1				5772
YHFGTTTLEQGWTSMMR	17	2 Oxidation (M)	_YHFGTTTLEQGWTSM(ox)M(ox)R_	YHFGTTTLEQGWTSM(1)M(1)R	YHFGTTTLEQGWTSM(107.13)M(107.13)R	0	2	WYMV-P3NPIPO-FS3;WYMV-P3NPIPO-FS5;WYMV-P3NPIPO-FS4;WYMV-P3NPIPO-FS2;WYMV-P3NPIPO-FS1;P3NPIPO;WYMV-P3NPIPO-WT	WYMV-P3NPIPO-FS3;WYMV-P3NPIPO-WT	WYMV-P3NPIPO-WT	>WYMV-P3NPIPO-FS3;>WYMV-P3NPIPO-FS5;>WYMV-P3NPIPO-FS4;>WYMV-P3NPIPO-FS2;>WYMV-P3NPIPO-FS1;>P3NPIPO;>WYMV-P3NPIPO-WT	MULTI-MSMS	PTSS4249SN16908	1	693.64	3	693.308	2076.9	49992.3	-0.1096	0.12872		0.019116	693.643	45.343	2.891	45.343	44.804	47.695	0				195	56	6	0	0	0	0.00021339	3	9889	107.13	93.974	1	13475000			6158
YHFGTTTLEQGWTSMMR	17	2 Oxidation (M)	_YHFGTTTLEQGWTSM(ox)M(ox)R_	YHFGTTTLEQGWTSM(1)M(1)R	YHFGTTTLEQGWTSM(110.34)M(110.34)R	0	2	WYMV-P3NPIPO-FS3;WYMV-P3NPIPO-FS5;WYMV-P3NPIPO-FS4;WYMV-P3NPIPO-FS2;WYMV-P3NPIPO-FS1;P3NPIPO;WYMV-P3NPIPO-WT	WYMV-P3NPIPO-FS3;WYMV-P3NPIPO-WT	WYMV-P3NPIPO-WT	>WYMV-P3NPIPO-FS3;>WYMV-P3NPIPO-FS5;>WYMV-P3NPIPO-FS4;>WYMV-P3NPIPO-FS2;>WYMV-P3NPIPO-FS1;>P3NPIPO;>WYMV-P3NPIPO-WT	MULTI-MSMS	PTSS4249SN16908	1	1039.96	2	1039.46	2076.9	41075.1	-0.076623	-0.51509		-0.59172	1039.46	45.244	1.0361	45.244	44.841	45.877	0				63	19	4	0	0	0	9.4249e-05	1	9897	110.34	104.67	1	1519900			6159
YHFGTTTLEQGWTSMMR	17	2 Oxidation (M)	_YHFGTTTLEQGWTSM(ox)M(ox)R_	YHFGTTTLEQGWTSM(1)M(1)R	YHFGTTTLEQGWTSM(139.34)M(139.34)R	0	2	WYMV-P3NPIPO-FS3;WYMV-P3NPIPO-FS5;WYMV-P3NPIPO-FS4;WYMV-P3NPIPO-FS2;WYMV-P3NPIPO-FS1;P3NPIPO;WYMV-P3NPIPO-WT	WYMV-P3NPIPO-FS3;WYMV-P3NPIPO-WT	WYMV-P3NPIPO-WT	>WYMV-P3NPIPO-FS3;>WYMV-P3NPIPO-FS5;>WYMV-P3NPIPO-FS4;>WYMV-P3NPIPO-FS2;>WYMV-P3NPIPO-FS1;>P3NPIPO;>WYMV-P3NPIPO-WT	MULTI-MSMS	PTSS4249SN16910	3	693.3	3	693.308	2076.9	49812.6	-0.23721	0.40714		0.16993	693.643	45.637	1.5734	45.637	45.178	46.751	0				101	27	6	0	0	0	6.2151e-07	1	9451	139.34	131.11	1	1756000			6160
YHFGTTTLEQGWTSMMR	17	2 Oxidation (M)	_YHFGTTTLEQGWTSM(ox)M(ox)R_	YHFGTTTLEQGWTSM(1)M(1)R	YHFGTTTLEQGWTSM(105.89)M(105.89)R	0	2	WYMV-P3NPIPO-FS3;WYMV-P3NPIPO-FS5;WYMV-P3NPIPO-FS4;WYMV-P3NPIPO-FS2;WYMV-P3NPIPO-FS1;P3NPIPO;WYMV-P3NPIPO-WT	WYMV-P3NPIPO-FS3;WYMV-P3NPIPO-WT	WYMV-P3NPIPO-WT	>WYMV-P3NPIPO-FS3;>WYMV-P3NPIPO-FS5;>WYMV-P3NPIPO-FS4;>WYMV-P3NPIPO-FS2;>WYMV-P3NPIPO-FS1;>P3NPIPO;>WYMV-P3NPIPO-WT	MULTI-MSMS	PTSS4249SN16910	3	1039.46	2	1039.46	2076.9	41289.4	-0.76751	-0.12387		-0.89138	1039.46	45.502	0.506	45.502	45.231	45.737	0				20	8	3	0	0	0	0.0002712	1	9506	105.89	101.54	1	173500			6161
YHFGTTTLEQGWTSMMR	17	Oxidation (M)	_YHFGTTTLEQGWTSM(ox)MR_	YHFGTTTLEQGWTSM(0.841)M(0.159)R	YHFGTTTLEQGWTSM(7.25)M(-7.25)R	0	1	WYMV-P3NPIPO-FS3;WYMV-P3NPIPO-FS5;WYMV-P3NPIPO-FS4;WYMV-P3NPIPO-FS2;WYMV-P3NPIPO-FS1;P3NPIPO;WYMV-P3NPIPO-WT	WYMV-P3NPIPO-FS3;WYMV-P3NPIPO-WT	WYMV-P3NPIPO-WT	>WYMV-P3NPIPO-FS3;>WYMV-P3NPIPO-FS5;>WYMV-P3NPIPO-FS4;>WYMV-P3NPIPO-FS2;>WYMV-P3NPIPO-FS1;>P3NPIPO;>WYMV-P3NPIPO-WT	MULTI-MSMS	PTSS4249SN16908	1	688.31	3	687.977	2060.91	50540.7	-0.3611	0.12965		-0.23144	688.311	48.728	1.1245	48.728	48.145	49.269	0				72	22	6	0	0	0	2.2135e-05	1	11033	115.38	106.19	2	7523500			6162
YHFGTTTLEQGWTSMMR	17	Oxidation (M)	_YHFGTTTLEQGWTSM(ox)MR_	YHFGTTTLEQGWTSM(0.5)M(0.5)R	YHFGTTTLEQGWTSM(0)M(0)R	0	1	WYMV-P3NPIPO-FS3;WYMV-P3NPIPO-FS5;WYMV-P3NPIPO-FS4;WYMV-P3NPIPO-FS2;WYMV-P3NPIPO-FS1;P3NPIPO;WYMV-P3NPIPO-WT	WYMV-P3NPIPO-FS3;WYMV-P3NPIPO-WT	WYMV-P3NPIPO-WT	>WYMV-P3NPIPO-FS3;>WYMV-P3NPIPO-FS5;>WYMV-P3NPIPO-FS4;>WYMV-P3NPIPO-FS2;>WYMV-P3NPIPO-FS1;>P3NPIPO;>WYMV-P3NPIPO-WT	MULTI-MSMS	PTSS4249SN16908	1	688.31	3	687.977	2060.91	49851.8	-0.10493	0.20866		0.10373	687.977	50.132	2.1551	50.132	49.063	51.218	3.8147e-06				127	47	4	0	0	0	0.0071682	3	11594	68.329	63.142	2	1125300			6163
YHFGTTTLEQGWTSMMR	17	Oxidation (M)	_YHFGTTTLEQGWTSM(ox)MR_	YHFGTTTLEQGWTSM(0.844)M(0.156)R	YHFGTTTLEQGWTSM(7.32)M(-7.32)R	0	1	WYMV-P3NPIPO-FS3;WYMV-P3NPIPO-FS5;WYMV-P3NPIPO-FS4;WYMV-P3NPIPO-FS2;WYMV-P3NPIPO-FS1;P3NPIPO;WYMV-P3NPIPO-WT	WYMV-P3NPIPO-FS3;WYMV-P3NPIPO-WT	WYMV-P3NPIPO-WT	>WYMV-P3NPIPO-FS3;>WYMV-P3NPIPO-FS5;>WYMV-P3NPIPO-FS4;>WYMV-P3NPIPO-FS2;>WYMV-P3NPIPO-FS1;>P3NPIPO;>WYMV-P3NPIPO-WT	MULTI-MSMS	PTSS4249SN16908	1	688.31	3	687.977	2060.91	50650.3	-0.02289	0.26998		0.24709	687.977	51.701	0.89664	51.701	51.218	52.115	3.8147e-06				46	17	4	0	0	0	0.0010587	1	12091	90.259	86.723	2	355830			6164
YHFGTTTLEQGWTSMMR	17	Oxidation (M)	_YHFGTTTLEQGWTSM(ox)MR_	YHFGTTTLEQGWTSM(0.816)M(0.184)R	YHFGTTTLEQGWTSM(6.46)M(-6.46)R	0	1	WYMV-P3NPIPO-FS3;WYMV-P3NPIPO-FS5;WYMV-P3NPIPO-FS4;WYMV-P3NPIPO-FS2;WYMV-P3NPIPO-FS1;P3NPIPO;WYMV-P3NPIPO-WT	WYMV-P3NPIPO-FS3;WYMV-P3NPIPO-WT	WYMV-P3NPIPO-WT	>WYMV-P3NPIPO-FS3;>WYMV-P3NPIPO-FS5;>WYMV-P3NPIPO-FS4;>WYMV-P3NPIPO-FS2;>WYMV-P3NPIPO-FS1;>P3NPIPO;>WYMV-P3NPIPO-WT	MULTI-MSMS	PTSS4249SN16910	3	687.98	3	687.977	2060.91	51160.6	0.041575	-0.28235		-0.24077	687.977	48.85	0.63014	48.85	48.577	49.207	0				38	11	5	0	0	0	0.000698	1	10478	94.454	85.411	2	1114200			6165
YHFGTTTLEQGWTSMMR	17	Unmodified	_YHFGTTTLEQGWTSMMR_			0	0	WYMV-P3NPIPO-FS3;WYMV-P3NPIPO-FS5;WYMV-P3NPIPO-FS4;WYMV-P3NPIPO-FS2;WYMV-P3NPIPO-FS1;P3NPIPO;WYMV-P3NPIPO-WT	WYMV-P3NPIPO-FS3;WYMV-P3NPIPO-WT	WYMV-P3NPIPO-WT	>WYMV-P3NPIPO-FS3;>WYMV-P3NPIPO-FS5;>WYMV-P3NPIPO-FS4;>WYMV-P3NPIPO-FS2;>WYMV-P3NPIPO-FS1;>P3NPIPO;>WYMV-P3NPIPO-WT	MULTI-MSMS	PTSS4249SN16908	1	682.65	3	682.645	2044.91	51027.4	-0.89848	0.82258		-0.075902	682.646	55.922	1.3469	55.922	55.527	56.874	0				108	27	7	0	0	0	1.8922e-06	1	13386	115.04	103.93	1	6442400			6166
YHFGTTTLEQGWTSMMR	17	Unmodified	_YHFGTTTLEQGWTSMMR_			0	0	WYMV-P3NPIPO-FS3;WYMV-P3NPIPO-FS5;WYMV-P3NPIPO-FS4;WYMV-P3NPIPO-FS2;WYMV-P3NPIPO-FS1;P3NPIPO;WYMV-P3NPIPO-WT	WYMV-P3NPIPO-FS3;WYMV-P3NPIPO-WT	WYMV-P3NPIPO-WT	>WYMV-P3NPIPO-FS3;>WYMV-P3NPIPO-FS5;>WYMV-P3NPIPO-FS4;>WYMV-P3NPIPO-FS2;>WYMV-P3NPIPO-FS1;>P3NPIPO;>WYMV-P3NPIPO-WT	MULTI-MSMS	PTSS4249SN16908	1	1023.47	2	1023.46	2044.91	41056.7	-1.0836	-0.064937		-1.1486	1023.46	55.888	0.82427	55.888	55.48	56.304	3.8147e-06				50	16	5	0	0	0	1.6965e-13	1	13422	163	138.29	1	693090			6167
YHFGTTTLEQGWTSMMR	17	Unmodified	_YHFGTTTLEQGWTSMMR_			0	0	WYMV-P3NPIPO-FS3;WYMV-P3NPIPO-FS5;WYMV-P3NPIPO-FS4;WYMV-P3NPIPO-FS2;WYMV-P3NPIPO-FS1;P3NPIPO;WYMV-P3NPIPO-WT	WYMV-P3NPIPO-FS3;WYMV-P3NPIPO-WT	WYMV-P3NPIPO-WT	>WYMV-P3NPIPO-FS3;>WYMV-P3NPIPO-FS5;>WYMV-P3NPIPO-FS4;>WYMV-P3NPIPO-FS2;>WYMV-P3NPIPO-FS1;>P3NPIPO;>WYMV-P3NPIPO-WT	MULTI-MSMS	PTSS4249SN16908	1	682.65	3	682.645	2044.91	50843.2	0.066841	-0.19218		-0.12533	682.645	65.021	3.9982	65.021	63.036	67.034	0				246	73	5	0	0	0	3.0433e-05	3	16456	102.64	95.518	1	1166400			6168
YHFGTTTLEQGWTSMMR	17	Unmodified	_YHFGTTTLEQGWTSMMR_			0	0	WYMV-P3NPIPO-FS3;WYMV-P3NPIPO-FS5;WYMV-P3NPIPO-FS4;WYMV-P3NPIPO-FS2;WYMV-P3NPIPO-FS1;P3NPIPO;WYMV-P3NPIPO-WT	WYMV-P3NPIPO-FS3;WYMV-P3NPIPO-WT	WYMV-P3NPIPO-WT	>WYMV-P3NPIPO-FS3;>WYMV-P3NPIPO-FS5;>WYMV-P3NPIPO-FS4;>WYMV-P3NPIPO-FS2;>WYMV-P3NPIPO-FS1;>P3NPIPO;>WYMV-P3NPIPO-WT	MULTI-SECPEP	PTSS4249SN16909	2	683.31	3	682.645	2044.91	53467.1	-1.6166	2.1481		0.53149	682.647	55.694	0.3637	55.694	55.455	55.819	-3.8147e-06				9	7	2	0	0	0	0.00044087	1	13826	72.797	40.468	1	410070			6169
YHFGTTTLEQGWTSMMR	17	Unmodified	_YHFGTTTLEQGWTSMMR_			0	0	WYMV-P3NPIPO-FS3;WYMV-P3NPIPO-FS5;WYMV-P3NPIPO-FS4;WYMV-P3NPIPO-FS2;WYMV-P3NPIPO-FS1;P3NPIPO;WYMV-P3NPIPO-WT	WYMV-P3NPIPO-FS3;WYMV-P3NPIPO-WT	WYMV-P3NPIPO-WT	>WYMV-P3NPIPO-FS3;>WYMV-P3NPIPO-FS5;>WYMV-P3NPIPO-FS4;>WYMV-P3NPIPO-FS2;>WYMV-P3NPIPO-FS1;>P3NPIPO;>WYMV-P3NPIPO-WT	MULTI-MSMS	PTSS4249SN16910	3	682.98	3	682.645	2044.91	51737	-0.81427	0.93798		0.12371	683.314	55.868	0.85466	55.868	55.51	56.364	0				41	16	5	0	0	0	1.8316e-06	1	12677	118.2	95.572	1	1024100			6170
[truncated: 7 more columns]
