# Supplementary material for: Integrated Proteomics and Transcriptomics Analyses Reveal the Transcriptional Slippage of a Bymovirus P3N-PIPO Gene Expressed from a PVX Vector in Nicotiana benthamiana
Source: Viruses. 2021 Jun 26;13(7):1247. doi: 10.3390/v13071247 (PMC8310318; doi:10.3390/v13071247)
Supplement: Supplementary file 1 [file viruses-13-01247-s001.zip › viruses-1266168-SI/supplementary files/File S2.txt]

PVX-TUMV-P3NPIPO-WT-GFP1.F.bam
      2 TTGGAAAAAAAAAAAAAAAAAAAAAAAAAGT
      2 TTGGAAAAAAAAAAAAAAAAAAAAAAAAGT
      5 TTGGAAAAAAAAAAAAAAAAAAAAAAAGT
      1 TTGGAAAAAAAAAAAAAAAAAAAAAAGT
      1 TTGGAAAAAAAAAAAAAAAAAAAAAGT
      3 TTGGAAAAAAAAAAAAAAAAAAAAGT
      2 TTGGAAAAAAAAAAAAAAAAAAAGT
      2 TTGGAAAAAAAAAAAAAAAAAAGT
      6 TTGGAAAAAAAAAAAAAAAAAGT
      6 TTGGAAAAAAAAAAAAAAAAGT
     11 TTGGAAAAAAAAAAAAAAAGT
      6 TTGGAAAAAAAAAAAAAAGT
     20 TTGGAAAAAAAAAAAAAGT
     69 TTGGAAAAAAAAAAAAGT
     66 TTGGAAAAAAAAAAAGT
    169 TTGGAAAAAAAAAAGT
    431 TTGGAAAAAAAAAGT
   1907 TTGGAAAAAAAAGT
  19497 TTGGAAAAAAAGT
 250053 TTGGAAAAAAGT
   1421 TTGGAAAAAGT
     89 TTGGAAAAGT
      1 TTGGAAAGT
      9 TTGGAAGT
     21 TTGGAGT
