# Supplementary material for: Integrated Proteomics and Transcriptomics Analyses Reveal the Transcriptional Slippage of a Bymovirus P3N-PIPO Gene Expressed from a PVX Vector in Nicotiana benthamiana
Source: Viruses. 2021 Jun 26;13(7):1247. doi: 10.3390/v13071247 (PMC8310318; doi:10.3390/v13071247)
Supplement: Supplementary file 1 [file viruses-13-01247-s001.zip › viruses-1266168-SI/supplementary files/File S3.txt]

PVX-WYMV-P3NPIPO-WT-GFP3.F.bam
      1 GCGGAAAAAAAAAAAAAAAAAAAAAAAAAAAAAAAATC
      4 GCGGAAAAAAAAAAAAAAAAAAAAAAAAAAAAAATC
      1 GCGGAAAAAAAAAAAAAAAAAAAAAAAAAAAAATC
      4 GCGGAAAAAAAAAAAAAAAAAAAAAAAAAAAATC
      5 GCGGAAAAAAAAAAAAAAAAAAAAAAAAAAATC
      6 GCGGAAAAAAAAAAAAAAAAAAAAAAAAAATC
      9 GCGGAAAAAAAAAAAAAAAAAAAAAAAAATC
      9 GCGGAAAAAAAAAAAAAAAAAAAAAAAATC
     11 GCGGAAAAAAAAAAAAAAAAAAAAAAATC
     24 GCGGAAAAAAAAAAAAAAAAAAAAAATC
     17 GCGGAAAAAAAAAAAAAAAAAAAAATC
     22 GCGGAAAAAAAAAAAAAAAAAAAATC
     37 GCGGAAAAAAAAAAAAAAAAAAATC
     36 GCGGAAAAAAAAAAAAAAAAAATC
     27 GCGGAAAAAAAAAAAAAAAAATC
     34 GCGGAAAAAAAAAAAAAAAATC
     57 GCGGAAAAAAAAAAAAAAATC
     49 GCGGAAAAAAAAAAAAAATC
    112 GCGGAAAAAAAAAAAAATC
    149 GCGGAAAAAAAAAAAATC
    178 GCGGAAAAAAAAAAATC
    423 GCGGAAAAAAAAAATC
    822 GCGGAAAAAAAAATC
   4275 GCGGAAAAAAAATC
  43348 GCGGAAAAAAATC
 392171 GCGGAAAAAATC
   3285 GCGGAAAAATC
     18 GCGGAAAATC
      7 GCGGAATC
     74 GCGGATC
